# Supplementary material for: Sex-specific metabolic and microbial remodeling in a rotenone-induced rat model of Parkinson’s disease following nicotine administration
Source: Biol Sex Differ. 2026 Mar 3;17:74. doi: 10.1186/s13293-026-00865-1 (PMC13067576; doi:10.1186/s13293-026-00865-1)
Supplement: Supplementary file 1 — Supplementary Material 1. [file 13293_2026_865_MOESM1_ESM.xlsx]

## Sheet: Table 1
Parameter	Definition
Stand (s)	Time of one paw in contact with the glass plate
Swing Speed (cm/s)	The speed of the paw during swinging
Stride Length	The distance between successive placements of the same claw
Step Cycle (s)	Time between two consecutive first contacts of the same claw
Max Contact Area (cm2)	Maximum area of the claw in contact with the glass plate
Base of Support (cm)	Average width between the front and rear claws

## Sheet: Table 2
Table 2 Relative abundance of gut bacteria at the genus level in male and female rats
Taxon	Control(male)	PD(male)	PD+Nic(male)	Control(female)	PD(female)	PD+Nic(female)
Negativibacillus	-1.73506	-1.16885	-1.24733	-1.17598	-1.37601	-1.16131
Tyzzerella	-1.68391	-1.3797	-1.63551	-1.88919	-1.01347	-0.959979
Anaerovorax	-1.93918	-1.80567	-1.3593	-1.30561	-0.823927	-1.26101
Natranaerovirga	-1.63815	-1.15246	-1.26753	-0.995243	-1.21923	-1.23386
Longibaculum	-1.03609	-0.650515	-2.58975	-0.556751	-2.43671	-0.650515
Phocea	-1.52421	-1.80567	-1.68666	-1.5534	-0.651381	-1.54825
Emergencia	-1.59676	-1.05234	-1.12735	-1.05456	-0.945349	-1.63843
Butyricimonas	-1.11964	-1.54243	-0.650515	-0.563537	-1.32277	-1.71098
Bariatricus	-0.650515	-1.54243	-1.22802	-1.30561	-0.680836	-1.09916
Mordavella	-0.650515	-1.46988	-1.24733	-1.62595	-0.637371	-1.06218
Parasutterella	-1.04709	-1.46988	-1.41366	-1.52121	-1.41552	-0.669586
Enterococcus	-1.73506	-0.469879	-1.74465	-1.25237	-1.83465	-1.0448
Desulfovibrio	-2.33712	-0.650515	-1.38563	-0.368488	-1.65856	-2.0534
Desulfitobacterium	-0.905756	-0.950354	-1.74465	-0.698858	-1.48247	-1.32101
Flavonifractor	-1.55897	-0.770909	-1.89078	-0.816083	-1.06564	-1.0448
Subdoligranulum	-0.85282	-1.58382	-1.38563	-1.19022	-0.880409	-0.895039
Enorma	-1.03609	-1.20361	-1.22802	-0.560131	-1.21923	-1.45134
Staphylococcus	-1.02537	-0.79143	-2.58975	-0.508978	-1.13568	-1.19607
Erysipelatoclostridium	-0.984937	-1.18588	-0.908507	-0.637957	-0.73342	-1.22089
Escherichia	-0.93918	-0.820394	-0.552322	-0.527462	-2.43671	-1.79813
Ihubacter	-0.956908	-1.02752	-0.899553	-0.758856	-0.604202	-0.901113
Christensenella	-0.956908	-0.738724	-0.95628	-0.577436	-1.06564	-0.707048
Olsenella	-1.16103	-1.35337	-2.11263	-2.36631	-0.374129	-0.501951
Frisingicoccus	-0.93058	-1.16885	-0.419487	-2.66734	-0.539084	-0.860277
Acutalibacter	-1.05837	-0.738724	-0.946296	-1.5534	-0.399285	-0.684185
Gracilibacter	-1.14679	-0.79143	-1.8116	-0.379539	-0.555898	-0.959979
Faecalicatena	-0.897787	-1.15246	-0.544426	-1.14883	-0.576373	-0.600083
Rothia	-0.445025	-1.07867	-1.28872	-0.274644	-0.617167	-1.24722
Phascolarctobacterium	-0.305711	-1.07867	-0.269602	-1.82224	-0.700315	-0.735338
Parabacteroides	-0.600723	-1.09246	-0.899553	-0.338961	-0.389436	-0.988943
Robinsoniella	-0.966052	-0.971038	-0.489378	-0.409662	-0.480063	-0.680489
Marvinbryantia	-0.447818	-1.1067	-0.790408	-0.343058	-0.47529	-1.01998
Intestinimonas	-1.24021	-0.523124	-0.857355	-0.743062	-0.504745	-0.345831
Anabaena	-1.02537	-0.81297	-0.612025	-0.606643	-0.208824	-0.843886
Desulfonispora	-1.93918	-0.634432	-0.168145	-1.03387	-0.95959	-0.288478
Spiroplasma	-0.307736	-1.07867	-0.245356	-0.24904	-1.13568	-0.860277
Barnesiella	-0.459173	-0.515636	-0.173108	-1.43689	-0.438888	-0.735338
Asaccharobacter	-0.41284	-0.51194	-0.917651	-0.537007	-0.211402	-0.731182
Prevotellamassilia	-0.375699	-1.07867	-0.95628	-0.133315	-0.737741	-0.430152
Enterorhabdus	0.0274313	-0.624781	-0.7509	-0.599155	-0.541841	-0.735338
Oscillibacter	-1.05837	-0.265759	-0.552322	-0.663019	-0.364829	-0.138529
Caldicoprobacter	-0.0180136	-0.554438	-0.581148	-0.097967	-1.03877	-0.854744
Vampirovibrio	0.0189062	-0.376996	-0.826321	-0.386307	-0.601021	-0.648567
Adlercreutzia	-0.278314	-0.523124	-0.399417	0.021968	-0.591613	-0.895039
Acetivibrio	-0.679108	-0.691727	-0.431386	0.208299	-0.938401	-0.482858
Eisenbergiella	-1.19099	-0.0587772	-0.233723	-0.874949	-0.132436	-0.299053
Roseburia	-0.703651	-0.376996	-0.304191	-1.02389	0.12439	-0.300585
Anaerostipes	-1.08185	-1.73872	-0.153586	-1.88919	0.184984	-0.123982
Faecalibaculum	-0.341484	-0.257486	-0.506963	-1.38859	-0.210111	0.143604
Gloeobacter	0.163254	-0.136664	0.170674	-0.457826	-0.783499	-0.774648
Pseudoflavonifractor	-0.180268	-0.343273	-0.374905	-0.066368	-0.207541	-0.0347007
Alistipes	-0.975392	-1.12142	-1.74465	-0.78085	0.514869	-0.0380414
Breznakia	0.123778	-0.0896674	-0.267529	0.19717	-0.334621	-0.0465075
Bacteroides	0.276193	-0.501037	-0.377561	0.26564	0.0158419	-0.138529
Turicibacter	-0.208397	0.081759	0.371672	-0.294429	-0.113459	0.130722
Anaerobacterium	-0.10795	-0.12594	0.188403	0.164529	-0.387493	0.226266
Prevotella	0.318979	-0.138218	0.274169	-0.166282	-0.0884063	-0.0482206
Sporobacter	0.423303	-0.911724	0.113543	0.627125	-0.610636	-0.6351
Lutispora	0.0998377	0.18703	-0.029842	-0.267667	0.543065	0.204277
Neglecta	0.123026	0.121186	0.505072	-0.220183	0.551402	-0.0793503
Eubacterium	0.0811816	-0.18937	0.163834	0.579158	0.457605	0.335055
Akkermansia	0.844438	0.123748	-0.890779	0.329171	0.377536	-0.356172
Clostridium	-0.113105	0.602852	0.534103	0.243817	-0.225858	0.651435
Bifidobacterium	-1.10667	0.956257	0.500509	-2.66734	0.127363	0.41877
Ruminococcus	0.353076	0.34149	-0.131867	0.117989	0.813587	0.0762887
Muribaculum	0.502986	0.419207	0.412417	0.405277	0.35004	0.674953
Blautia	0.951912	-0.971038	0.509241	0.320325	0.634803	-0.226032
Lachnoclostridium	0.322321	0.132181	0.390255	0.188784	0.929525	0.715385
Ruminiclostridium	0.908146	0.466171	0.990606	0.828342	0.576758	0.646956
Romboutsia	0.9481	0.790193	0.889683	1.23308	0.524473	0.847839
Other(<0.0005)	1.19295	1.21213	1.33064	1.44102	1.24728	1.34325
Lactobacillus	1.25182	1.56137	1.30484	0.891967	1.26287	1.3841

## Sheet: Table 3
Table 3 Differentially abundant metabolites across groups
Name	Fold Change(female(PD+NIC VS PD))	pvalue(female(PD+NIC VS PD))	VIP(female(PD+NIC VS PD))	Fold Change(female(PD VS Control))	pvalue(female(PD VS Control))	VIP(female(PD VS Control))	Fold Change(male(PD+NIC VS PD))	pvalue(male(PD+NIC VS PD))	VIP(male(PD+NIC VS PD))	Fold Change(male(PD VS Control))	pvalue(male(PD VS Control))	VIP(male(PD VS Control))	Database	KEGG ID	HMDB ID	Name1	Level	Super Class	Sub Class	Class
Histamine	1.1385	0.836287	0.507962	0.917159	0.742645	0.331978	0.785248	0.695937	0.812261	1.17043	0.895327	0.976376	BMDB	C00388	HMDB0000870	Histamine	level1	Organic nitrogen compounds	Amines	Organonitrogen compounds
3-Amino-2-piperidone	1.37706	0.284548	0.86717	0.454851	0.0429508	1.37349	0.908678	0.799076	0.323064	1.83219	0.160522	0.830759	Decode	NA	HMDB0000323	3-Amino-2-piperidone	level1	Organic acids and derivatives	Amino acids, peptides, and analogues	Carboxylic acids and derivatives
Spermidine	1.01469	0.867852	0.550928	0.974833	0.834801	0.214722	0.731795	0.906112	0.62943	1.0591	0.648928	0.104079	BMDB	C00315	HMDB0001257	Spermidine	level1	Organic nitrogen compounds	Amines	Organonitrogen compounds
D-ornithine	1.23638	0.42853	0.796933	0.539195	0.043472	1.37274	1.07092	0.402266	0.252774	1.69797	0.115139	0.865169	BMDB	C00515	HMDB0003374	D-ornithine	level1	Organic acids and derivatives	Amino acids, peptides, and analogues	Carboxylic acids and derivatives
Itaconate	1.00517	0.96419	0.339119	0.877223	0.747137	0.803704	1.01457	0.903937	0.211378	0.798627	0.088719	1.07235	BMDB	C00490	HMDB0002092	Itaconate	level1	Lipids and lipid-like molecules	Fatty acids and conjugates	Fatty Acyls
Oxoglutaric acid	1.0691	0.48638	0.569588	0.901877	0.438194	0.728069	1.0169	0.910495	0.145424	0.733911	0.0211932	1.36353	BMDB	C00026	HMDB0000208	Oxoglutaric acid	level1	Organic acids and derivatives	Gamma-keto acids and derivatives	Keto acids and derivatives
(s)-malate	0.792071	0.172816	1.07481	2.00785	0.0005727	1.60187	0.91865	0.76947	0.476879	2.36245	0.00147312	1.60399	BMDB	C00149	HMDB0000156	(s)-malate	level1	Organic acids and derivatives	Beta hydroxy acids and derivatives	Hydroxy acids and derivatives
Pyruvic acid	1.16784	0.333616	0.723912	1.28533	0.292176	0.630409	1.20299	0.677907	0.590992	1.26237	0.331115	1.29801	Decode	C00022	HMDB0000243	Pyruvic acid	level1	Organic acids and derivatives	Alpha-keto acids and derivatives	Keto acids and derivatives
2-Hydroxyglutarate	1.04176	0.608988	0.262039	0.887915	0.681444	0.612561	1.1541	0.573699	0.886237	0.946456	0.452984	0.829536	Decode	C02630	HMDB0059655	2-Hydroxyglutarate	level1	Organic acids and derivatives	Short-chain hydroxy acids and derivatives	Hydroxy acids and derivatives
Gluconic acid	1.1383	0.500961	0.730008	0.612313	0.37986	0.733138	1.60356	0.0136704	2.34303	0.505703	0.00299654	1.47108	BMDB	C00257	HMDB0000625	Gluconic acid	level1	Organic oxygen compounds	Carbohydrates and carbohydrate conjugates	Organooxygen compounds
Succinate	0.466848	0.236725	1.03967	1.54808	0.738129	0.523227	0.790694	0.441806	0.36334	1.30719	0.989837	0.449094	BMDB	C00042	HMDB0000254	Succinate	level1	Organic acids and derivatives	Dicarboxylic acids and derivatives	Carboxylic acids and derivatives
L-aspartate	1.66011	0.0168731	1.84071	0.356573	0.000326459	1.77499	0.900087	0.789798	0.330215	0.713333	0.131075	0.917015	BMDB	C00049	HMDB0000191	L-aspartate	level1	Organic acids and derivatives	Amino acids, peptides, and analogues	Carboxylic acids and derivatives
L-Serine	1.15455	0.153747	1.11702	0.735842	0.0607189	1.13185	0.994063	0.955224	0.0617735	0.999999	0.980952	0.379247	BMDB	C00065	HMDB0000187	L-Serine	level1	Organic acids and derivatives	Amino acids, peptides, and analogues	Carboxylic acids and derivatives
N6,N6,N6-Trimethyl-L-lysine	0.877102	0.406619	0.606943	0.438979	0.0222733	0.972314	1.50351	0.242082	1.31777	0.828224	0.130198	1.11986	Decode	C03793	HMDB0001325	N6,N6,N6-Trimethyl-L-lysine	level1	Organic acids and derivatives	Amino acids, peptides, and analogues	Carboxylic acids and derivatives
L-Threonine	0.963233	0.65173	0.783804	1.2769	0.034691	1.414	0.945347	0.79304	0.581485	1.18455	0.27953	0.798898	BMDB	C00188	HMDB0000167	L-Threonine	level1	Organic acids and derivatives	Amino acids, peptides, and analogues	Carboxylic acids and derivatives
D-Allose	0.938946	0.475117	0.797463	1.03324	0.595443	0.145238	1.09988	0.398376	0.719417	0.738378	0.0548232	1.17224	BMDB	C01487	HMDB0001151	D-Allose	level1	Organic oxygen compounds	Carbohydrates and carbohydrate conjugates	Organooxygen compounds
L-Arginine	1.17659	0.443079	0.987213	0.844587	0.968717	0.740385	1.04862	0.799092	0.307632	0.829218	0.202932	0.817903	BMDB	C00062	HMDB0000517	L-Arginine	level1	Organic acids and derivatives	Amino acids, peptides, and analogues	Carboxylic acids and derivatives
D-Psicose	1.01129	0.867448	0.622577	1.04755	0.485093	0.170534	1.17006	0.187921	1.30909	0.813682	0.140459	0.934587	BMDB	C06468	NA	D-Psicose	level1	Carbohydrates	Ketoses [Fig]	Monosaccharides
L-Citrulline	1.01177	0.975811	0.498974	1.35857	0.0100618	1.39454	1.14123	0.47859	1.09964	0.871891	0.428976	0.573459	BMDB	C00327	HMDB0000904	L-Citrulline	level1	Organic acids and derivatives	Amino acids, peptides, and analogues	Carboxylic acids and derivatives
D-tagatose	0.852898	0.189231	1.10661	1.36329	0.0469546	1.06951	1.10566	0.462618	0.573588	0.810847	0.242209	0.701853	BMDB	C00795	HMDB0003418	D-tagatose	level1	Organic oxygen compounds	Carbohydrates and carbohydrate conjugates	Organooxygen compounds
Creatine	0.917453	0.825664	0.432538	0.649873	0.0210366	1.28704	0.607233	0.0298499	1.95021	1.18756	0.398869	0.647137	BMDB	C00300	HMDB0000064	Creatine	level1	Organic acids and derivatives	Amino acids, peptides, and analogues	Carboxylic acids and derivatives
L-CARNITINE	0.657632	0.0433161	1.55224	0.834029	0.325497	0.592368	1.0828	0.503731	0.619869	0.568423	0.0188044	1.53328	BMDB	C00318	HMDB0000062	L-CARNITINE	level1	Organic nitrogen compounds	Quaternary ammonium salts	Organonitrogen compounds
L-Histidine	0.937465	0.750246	0.660811	1.23323	0.24289	0.994567	1.14776	0.301193	1.06505	1.26249	0.168665	0.862874	BMDB	C00135	HMDB0000177	L-Histidine	level1	Organic acids and derivatives	Amino acids, peptides, and analogues	Carboxylic acids and derivatives
Uric acid	0.864018	0.609333	0.797197	1.10374	0.740721	0.430368	1.13863	0.680477	0.66857	1.27249	0.199124	0.82115	Decode	C00366	HMDB0000289	Uric acid	level1	Organoheterocyclic compounds	Purines and purine derivatives	Imidazopyrimidines
Dihydrouracil	1.24394	0.417015	0.594458	0.338831	0.00100227	1.60787	0.814933	0.558689	0.804125	0.981669	0.773958	0.146738	Decode	C00429	HMDB0000076	Dihydrouracil	level1	Organoheterocyclic compounds	Pyrimidines and pyrimidine derivatives	Diazines
L-Proline	0.91939	0.997916	0.31762	1.18796	0.611124	0.488854	1.09385	0.304237	1.13742	0.990768	0.886107	0.331085	BMDB	C00148	HMDB0000162	L-Proline	level1	Organic acids and derivatives	Amino acids, peptides, and analogues	Carboxylic acids and derivatives
Proline betaine	0.846049	0.361226	0.652791	1.15408	0.358578	0.476592	0.644482	0.0827652	1.78021	2.27438	0.0079629	1.47649	Decode	C10172	HMDB0004827	Proline betaine	level1	Organic acids and derivatives	Amino acids, peptides, and analogues	Carboxylic acids and derivatives
O-ACETYLCARNITINE	0.458953	0.0319273	2.09821	0.955924	0.854218	0.21063	0.897245	0.631828	0.503745	1.44329	0.207033	0.843176	BMDB	C02571	HMDB0000201	O-ACETYLCARNITINE	level1	Lipids and lipid-like molecules	Fatty acid esters	Fatty Acyls
1,5-Anhydrosorbitol	0.975415	0.936651	0.103098	1.45698	0.115045	0.835151	1.2901	0.210819	1.36442	0.77161	0.358335	0.610434	Decode	C07326	HMDB0002712	1,5-Anhydrosorbitol	level1	Organic oxygen compounds	Carbohydrates and carbohydrate conjugates	Organooxygen compounds
L-Methionine	0.918408	0.849144	0.259275	1.88137	0.029736	0.961049	1.06869	0.564567	0.346946	0.891418	0.635606	0.363125	BMDB	C00073	HMDB0000696	L-Methionine	level1	Organic acids and derivatives	Amino acids, peptides, and analogues	Carboxylic acids and derivatives
Glutaric acid	1.15923	0.140973	1.0764	0.738898	0.0224053	1.17695	1.27882	0.29472	0.889729	0.992169	0.751248	0.0527116	BMDB	C00489	HMDB0000661	Glutaric acid	level1	Organic acids and derivatives	Dicarboxylic acids and derivatives	Carboxylic acids and derivatives
Isovalerylglycine	0.884932	0.831232	0.467278	2.5707	0.0167148	1.1018	1.1062	0.831625	0.399265	1.33198	0.225161	0.724024	Decode	NA	HMDB0000678	Isovalerylglycine	level1	Organic acids and derivatives	Amino acids, peptides, and analogues	Carboxylic acids and derivatives
Creatinine	0.963401	0.790187	0.445959	0.941418	0.494929	0.462335	1.01257	0.973363	0.143658	0.82072	0.0551221	1.17533	BMDB	C00791	HMDB0000562	Creatinine	level1	Organic acids and derivatives	Amino acids, peptides, and analogues	Carboxylic acids and derivatives
Dimethyl sulfone	0.647062	0.0900252	1.33452	9.00153	4.5e-07	1.80902	0.775697	0.218739	1.24129	11.77	1.94e-07	1.93767	Decode	C11142	HMDB0004983	Dimethyl sulfone	level1	Organosulfur compounds	Sulfones	Sulfonyls
Deoxycytidine	1.06415	0.724318	0.320366	0.851002	0.337553	0.584718	0.684719	0.217312	1.30512	0.526263	0.0136085	1.53732	BMDB	C00881	HMDB0000014	Deoxycytidine	level1	Nucleosides, nucleotides, and analogues	Pyrimidine 2'-deoxyribonucleosides	Pyrimidine nucleosides
Cytosine	0.905659	0.589367	0.64476	0.962896	0.651288	0.641107	0.845675	0.276489	1.16727	0.884747	0.267973	0.635071	BMDB	C00380	HMDB0000630	Cytosine	level1	Organoheterocyclic compounds	Pyrimidines and pyrimidine derivatives	Diazines
N-Methyl-L-proline	0.913776	0.502847	0.600339	1.27459	0.0787305	1.04113	0.788757	0.0897208	1.69904	1.34423	0.0720162	0.957762	Decode	NA	HMDB0094696	N-Methyl-L-proline	level1	Organic acids and derivatives	Amino acids, peptides, and analogues	Carboxylic acids and derivatives
Cytidine	0.729712	0.0681867	1.53234	1.32958	0.117005	1.01684	0.583511	0.0354195	1.83139	1.52446	0.0329218	1.2549	BMDB	C00475	HMDB0000089	Cytidine	level1	Nucleosides, nucleotides, and analogues	Not available	Pyrimidine nucleosides
Hydroxyphenyllactic acid	0.655018	0.0333581	1.73822	1.85523	0.0030477	1.5097	1.03386	0.802813	0.327494	1.29954	0.0241325	1.32326	BMDB	C03672	HMDB0000755	Hydroxyphenyllactic acid	level1	Phenylpropanoids and polyketides	Not available	Phenylpropanoic acids
L-Glutamic acid	1.00765	0.919569	0.400332	1.03575	0.614004	0.626978	1.20001	0.186856	1.50153	0.867077	0.789722	0.538199	BMDB	C00025	HMDB0000148	L-Glutamic acid	level1	Organic acids and derivatives	Amino acids, peptides, and analogues	Carboxylic acids and derivatives
Uridine	0.824114	0.63839	0.71544	1.41088	0.249061	0.832572	0.629767	0.0473784	1.87205	1.20251	0.362458	0.652628	BMDB	C00299	HMDB0000296	Uridine	level1	Nucleosides, nucleotides, and analogues	Not available	Pyrimidine nucleosides
5-Methylcytosine	0.944181	0.866659	0.388603	1.12755	0.554661	0.617522	1.23065	0.239147	1.35825	1.22396	0.226417	0.70505	BMDB	C02376	HMDB0002894	5-Methylcytosine	level1	Organoheterocyclic compounds	Pyrimidines and pyrimidine derivatives	Diazines
Octopamine	0.73648	0.0255011	1.7427	1.42276	0.0191222	1.47142	0.871669	0.193934	1.21735	1.27517	0.0234238	1.26956	BMDB	C04227	HMDB0004825	Octopamine	level1	Benzenoids	1-hydroxy-2-unsubstituted benzenoids	Phenols
PYROGLUTAMATE	0.97575	0.929631	0.372647	0.671827	0.116193	0.960993	0.839483	0.305621	1.22644	0.713666	0.148883	0.944592	BMDB	C01879	HMDB0000267	PYROGLUTAMATE	level1	Organic acids and derivatives	Amino acids, peptides, and analogues	Carboxylic acids and derivatives
Uracil	0.655635	0.364271	1.14124	1.2482	0.770345	0.548404	0.762705	0.32442	0.736887	1.0046	0.867566	0.0906946	BMDB	C00106	HMDB0000300	Uracil	level1	Organoheterocyclic compounds	Pyrimidines and pyrimidine derivatives	Diazines
2-Hydroxy-4-(methylthio)butanoic acid	0.597305	0.835722	0.682739	12.9783	0.00148317	1.05192	3.6726	0.028156	1.61602	2.10706	0.145483	0.993153	NA	NA	NA	2-Hydroxy-4-(methylthio)butanoic acid	level1	Lipids and lipid-like molecules	Fatty acids and conjugates	Fatty Acyls
Pipecolic acid	0.999962	0.987952	0.591649	0.953477	0.593547	0.563359	0.626179	0.464664	0.910853	1.55278	0.528433	1.1479	Decode	C00408	HMDB0000070	Pipecolic acid	level1	Organic acids and derivatives	Amino acids, peptides, and analogues	Carboxylic acids and derivatives
Levulinic acid	1.23126	0.188547	0.986519	1.01044	0.882847	0.0383049	1.37	0.213022	1.28388	1.15355	0.418246	0.566074	Decode	NA	HMDB0000720	Levulinic acid	level1	Organic acids and derivatives	Gamma-keto acids and derivatives	Keto acids and derivatives
N-Formyl-L-methionine	0.642744	0.54824	0.779036	0.801268	0.907613	0.714811	1.2256	0.779093	0.57142	0.682388	0.365575	0.688177	Decode	C03145	HMDB0001015	N-Formyl-L-methionine	level1	Organic acids and derivatives	Amino acids, peptides, and analogues	Carboxylic acids and derivatives
Xanthine	1.5045	0.0528189	1.65737	0.867201	0.363801	0.476983	1.50407	0.173827	1.15994	0.695656	0.483357	0.772677	BMDB	C00385	HMDB0000292	Xanthine	level1	Organoheterocyclic compounds	Purines and purine derivatives	Imidazopyrimidines
Isobutyrylglycine	0.839824	0.581519	0.580475	0.691802	0.61792	0.795504	0.987062	0.988934	0.368007	0.964137	0.752631	0.24072	Decode	NA	HMDB0000730	Isobutyrylglycine	level1	Organic acids and derivatives	Amino acids, peptides, and analogues	Carboxylic acids and derivatives
L-Tyrosine	0.705992	0.0145287	1.84464	1.52338	0.00909314	1.56157	0.868843	0.172301	1.28485	1.28388	0.0166142	1.3292	BMDB	C01536	HMDB0000158	L-Tyrosine	level1	Organic acids and derivatives	Amino acids, peptides, and analogues	Carboxylic acids and derivatives
Suberic acid	0.785358	0.105898	1.39205	1.10126	0.565471	0.518196	1.19591	0.713382	0.743661	0.790022	0.379366	0.652278	BMDB	C08278	HMDB0000893	Suberic acid	level1	Lipids and lipid-like molecules	Fatty acids and conjugates	Fatty Acyls
N1-Methyl-2-pyridone-5-carboxamide	1.57818	0.0324099	1.75656	0.900734	0.417318	0.334844	1.00196	0.665119	0.0254585	0.694252	0.488149	0.78069	Decode	C05842	HMDB0004193	N1-Methyl-2-pyridone-5-carboxamide	level1	Organoheterocyclic compounds	Pyridinecarboxylic acids and derivatives	Pyridines and derivatives
L-Isoleucine	0.842937	0.440572	0.619378	1.35616	0.173942	0.745735	1.06843	0.639071	0.3832	1.34743	0.124051	0.806176	BMDB	C00407	HMDB0000172	L-Isoleucine	level1	Organic acids and derivatives	Amino acids, peptides, and analogues	Carboxylic acids and derivatives
Butyric acid	1.07992	0.618681	0.493035	0.704341	0.0227023	1.32579	0.954363	0.614744	0.481208	1.01755	0.727477	0.350018	Decode	C00246	HMDB0000039	Butyric acid	level1	Lipids and lipid-like molecules	Fatty acids and conjugates	Fatty Acyls
Leucine	0.74134	0.0158532	1.68417	1.22015	0.0926698	1.10201	0.950145	0.771323	0.25203	1.20153	0.426693	0.606801	BMDB	C00123	HMDB0000687	Leucine	level1	Organic acids and derivatives	Amino acids, peptides, and analogues	Carboxylic acids and derivatives
5-sulfooxymethylfurfural	0.641968	0.142632	0.627138	0.159138	0.844671	0.574197	2.43777	0.139612	1.40135	1.95951	0.171141	0.954914	NA	NA	NA	5-sulfooxymethylfurfural	level1	Organic oxygen compounds	Carbonyl compounds	Organooxygen compounds
25-Hydroxycholesterol	1.35372	0.375808	0.730932	1.32435	0.505989	0.518856	0.980314	0.781419	0.508223	1.74417	0.0306747	1.16558	BMDB	C15519	HMDB0006247	25-Hydroxycholesterol	level1	Lipids and lipid-like molecules	Cholestane steroids	Steroids and steroid derivatives
L-kynurenine	0.438819	0.333295	0.827148	1.21708	0.435559	0.396444	0.746837	0.328313	0.986708	0.658903	0.129585	0.988777	BMDB	C00328	HMDB0000684	L-kynurenine	level1	Organic oxygen compounds	Carbonyl compounds	Organooxygen compounds
Xanthosine	1.49112	0.198824	0.949939	0.494462	0.391218	0.714465	1.70683	0.991194	1.02209	0.951398	0.933994	0.0928608	BMDB	C01762	HMDB0000299	Xanthosine	level1	Nucleosides, nucleotides, and analogues	Not available	Purine nucleosides
Tiglylglycine	1.04912	0.539313	0.764714	0.908841	0.337732	0.717552	0.99876	0.964659	0.342232	0.893321	0.20299	0.794601	Decode	NA	HMDB0000959	Tiglylglycine	level1	Organic acids and derivatives	Amino acids, peptides, and analogues	Carboxylic acids and derivatives
L-Phenylalanine	0.908379	0.262226	1.09286	1.03698	0.711231	0.345815	0.94327	0.498602	0.65922	1.0272	0.733725	0.303016	BMDB	C02057	HMDB0000159	L-Phenylalanine	level1	Organic acids and derivatives	Amino acids, peptides, and analogues	Carboxylic acids and derivatives
4-Pyridoxic acid	0.887799	0.833462	0.333762	1.72625	0.0971995	0.826754	1.67146	0.23626	1.12921	1.29023	0.688858	0.516729	Decode	C00847	HMDB0000017	4-Pyridoxic acid	level1	Organoheterocyclic compounds	Pyridinecarboxylic acids and derivatives	Pyridines and derivatives
Phenyllactic acid	0.543979	0.197236	1.14252	4.61494	0.00196528	1.31513	1.79636	0.118714	1.18458	2.80532	0.0961796	1.10073	Decode	C01479	HMDB0000779	Phenyllactic acid	level1	Phenylpropanoids and polyketides	Not available	Phenylpropanoic acids
L-Tryptophan	0.973495	0.841837	0.306052	1.01128	0.991907	0.366994	0.971528	0.873461	0.282962	1.02691	0.892132	0.173957	BMDB	C00078	HMDB0000929	L-Tryptophan	level1	Organoheterocyclic compounds	Indolyl carboxylic acids and derivatives	Indoles and derivatives
2-Aminoheptanoate	0.773146	0.312014	0.986369	1.82361	0.0302051	1.10757	1.5038	0.0164136	2.1043	1.13254	0.439756	0.618524	Decode	NA	HMDB0094649	2-Aminoheptanoate	level1	Organic acids and derivatives	Amino acids, peptides, and analogues	Carboxylic acids and derivatives
Indole-3-lactic acid	0.633888	0.020624	1.70254	5.42642	5.8e-08	1.89837	1.49894	0.0745304	1.31869	2.09156	0.05688	1.04057	BMDB2	NA	NA	Indole-3-lactic acid	level1	Organoheterocyclic compounds	Indolyl carboxylic acids and derivatives	Indoles and derivatives
N-(3-acetamidopropyl)pyrrolidin-2-one	1.07347	0.513481	0.290173	0.786489	0.268317	0.705186	0.654966	0.142095	1.36899	0.808434	0.307482	0.592693	Decode	NA	HMDB0061384	N-(3-acetamidopropyl)pyrrolidin-2-one	level1	Organoheterocyclic compounds	N-alkylpyrrolidines	Pyrrolidines
4-Methylcatechol 1-sulfate	0.81785	0.540422	0.711105	2.31364	0.0339653	1.12976	2.24288	0.00577547	2.22731	0.539267	0.0316804	1.27532	Decode	NA	HMDB0240459	4-Methylcatechol 1-sulfate	level1	Organic acids and derivatives	Arylsulfates	Organic sulfuric acids and derivatives
4-Trimethylammoniobutanoic acid	1.08943	0.632557	0.57651	1.53489	0.0270401	1.19162	1.40456	0.00408625	2.39377	1.0651	0.501396	0.461238	Decode	C01181	HMDB0001161	4-Trimethylammoniobutanoic acid	level1	Lipids and lipid-like molecules	Fatty acids and conjugates	Fatty Acyls
5-Hydroxymethyl-2-furancarboxaldehyde	1.05434	0.352234	0.883664	0.791384	0.0476874	1.22353	0.224794	0.369688	0.948405	4.23485	0.411871	0.629019	Decode	C11101	HMDB0034355	5-Hydroxymethyl-2-furancarboxaldehyde	level1	Organic oxygen compounds	Carbonyl compounds	Organooxygen compounds
5'-methylthioadenosine	0.370056	0.00106758	2.11442	2.33957	0.008676	1.6192	0.635663	0.477092	0.889867	0.857557	0.591617	0.243851	BMDB	C00170	HMDB0001173	5'-methylthioadenosine	level1	Nucleosides, nucleotides, and analogues	5'-deoxy-5'-thionucleosides	5'-deoxyribonucleosides
Picolinoylglycine	0.540687	0.0479393	1.13519	2.98089	0.00486227	1.04204	2.1577	0.216691	1.39727	1.56884	0.00827588	1.52229	Decode	NA	HMDB0059766	Picolinoylglycine	level1	Organic acids and derivatives	Amino acids, peptides, and analogues	Carboxylic acids and derivatives
N-ACETYLMETHIONINE	1.01506	0.762021	0.192052	1.35603	0.094949	0.977932	0.875398	0.433007	0.880404	0.853247	0.238651	0.862778	BMDB	C02712	HMDB0011745	N-ACETYLMETHIONINE	level1	Organic acids and derivatives	Amino acids, peptides, and analogues	Carboxylic acids and derivatives
N-acetylserotonin	1.88321	0.0433268	1.34684	1.03838	0.957705	0.486975	0.733491	0.195797	1.19578	0.525082	0.00395406	1.58009	BMDB	C00978	HMDB0001238	N-acetylserotonin	level1	Organoheterocyclic compounds	Hydroxyindoles	Indoles and derivatives
(S)-Homostachydrine	0.900577	0.788745	0.478554	1.34301	0.196382	0.809084	1.2182	0.194478	1.26388	1.00155	0.857279	0.0184379	Decode	C08283	HMDB0033433	(S)-Homostachydrine	level1	Organic acids and derivatives	Amino acids, peptides, and analogues	Carboxylic acids and derivatives
2-quinolinecarboxylic acid	0.560791	0.0367891	1.57001	2.22032	0.0140541	1.32856	1.04058	0.866781	0.332769	1.29317	0.0278224	1.28688	BMDB	C06325	HMDB0000842	2-quinolinecarboxylic acid	level1	Organoheterocyclic compounds	Quinoline carboxylic acids	Quinolines and derivatives
1H-Indole-2,3-dione	0.70535	0.425663	0.671188	1.90451	0.226218	1.05148	0.828303	0.348024	1.00779	2.84896	0.00140771	1.61058	Decode	C11129	HMDB0061933	1H-Indole-2,3-dione	level1	Organoheterocyclic compounds	Indolines	Indoles and derivatives
p-Cresylsulfate	1.60364	0.567503	0.787821	0.211289	0.00103204	1.34062	0.901488	0.953642	0.535099	3.51196	0.18065	0.949257	NA	NA	NA	p-Cresylsulfate	level1	Organic acids and derivatives	Arylsulfates	Organic sulfuric acids and derivatives
Hexanoylglycine	0.815563	0.473541	0.716244	0.141706	0.00129781	1.30669	0.673346	0.183391	1.54474	0.710392	0.163025	0.855562	Decode	NA	HMDB0000701	Hexanoylglycine	level1	Organic acids and derivatives	Amino acids, peptides, and analogues	Carboxylic acids and derivatives
4-hydroxy-2-quinolinecarboxylic acid	0.584059	0.038459	1.29145	1.905	0.0154595	1.10429	1.03534	0.905073	0.170168	1.19795	0.598982	0.643568	BMDB	C01717	HMDB0000715	4-hydroxy-2-quinolinecarboxylic acid	level1	Organoheterocyclic compounds	Quinoline carboxylic acids	Quinolines and derivatives
2-Aminobenzoic acid	0.888026	0.251345	1.11265	1.0494	0.668912	0.366846	0.92884	0.483113	0.8103	0.593267	0.211604	0.718412	Decode	C00108	HMDB0001123	2-Aminobenzoic acid	level1	Benzenoids	Benzoic acids and derivatives	Benzene and substituted derivatives
Indole-3-methyl acetate	0.488475	0.00357403	2.02166	3.1965	0.000496322	1.7135	0.784287	0.628205	0.836121	1.03319	0.971429	0.72085	BMDB	NA	HMDB0029738	Indole-3-methyl acetate	level1	Organoheterocyclic compounds	Indolyl carboxylic acids and derivatives	Indoles and derivatives
Riboflavin	0.875763	0.594944	0.700016	2.28281	0.0017891	1.56115	1.49146	0.163404	1.37502	0.937861	0.60707	0.184005	BMDB	C00255	HMDB0000244	Riboflavin	level1	Organoheterocyclic compounds	Alloxazines and isoalloxazines	Pteridines and derivatives
N-Acetyl-L-leucine	0.706613	0.0952941	1.43266	2.60587	0.00023503	1.71042	0.721428	0.570229	1.02464	2.34258	0.0585498	1.24302	BMDB	C02710	HMDB0011756	N-Acetyl-L-leucine	level1	Organic acids and derivatives	Amino acids, peptides, and analogues	Carboxylic acids and derivatives
4-vinylphenol sulfate	0.423805	0.000273758	2.25903	3.62047	0.000401494	1.80318	0.700578	0.649329	1.09511	1.25064	0.846986	0.447606	Decode	NA	HMDB0062775	4-vinylphenol sulfate	level1	Organic acids and derivatives	Arylsulfates	Organic sulfuric acids and derivatives
Indolelactic acid	0.636466	0.0231619	1.64524	6.261	7.89e-08	1.84951	1.47496	0.0853353	1.23015	2.29471	0.0469958	1.06688	Decode	C02043	HMDB0000671	Indolelactic acid	level1	Organoheterocyclic compounds	Indolyl carboxylic acids and derivatives	Indoles and derivatives
N-acetyl-d-tryptophan	0.612813	0.0125084	1.71628	2.4715	0.00315042	1.41421	0.934177	0.835504	0.20997	1.81321	0.133722	1.10321	BMDB	NA	NA	N-acetyl-d-tryptophan	level1	Organic acids and derivatives	Amino acids, peptides, and analogues	Carboxylic acids and derivatives
3-Hydroxyoctanoic acid	0.700889	0.156901	1.23538	0.521323	0.0829503	1.07282	0.659157	0.243422	1.54734	1.16202	0.828041	0.460239	Decode	NA	HMDB0001954	3-Hydroxyoctanoic acid	level1	Organic acids and derivatives	Medium-chain hydroxy acids and derivatives	Hydroxy acids and derivatives
4-Heptenoic acid	0.444549	0.0153749	1.76987	1.93327	0.0137583	1.30054	1.15656	0.81519	0.410369	1.05476	0.993352	0.0943988	Decode	NA	HMDB0033793	4-Heptenoic acid	level1	Lipids and lipid-like molecules	Fatty acids and conjugates	Fatty Acyls
Indoleacetic acid	0.733397	0.254128	1.05504	0.999963	0.893421	0.0497867	0.700931	0.223144	1.34988	1.61813	0.0889221	1.09633	Decode	C00954	HMDB0000197	Indoleacetic acid	level1	Organoheterocyclic compounds	Indolyl carboxylic acids and derivatives	Indoles and derivatives
Indole-3-propionic acid	0.614202	0.00497868	1.99679	2.40355	0.00105893	1.72046	0.880388	0.679977	0.748081	1.02534	0.969408	0.624328	BMDB2	NA	HMDB0002302	Indole-3-propionic acid	level1	Organoheterocyclic compounds	Indolyl carboxylic acids and derivatives	Indoles and derivatives
(R)-2-Hydroxycaprylic acid	0.783716	0.13134	1.22733	0.61703	0.043375	1.14076	0.749754	0.174678	1.42343	1.09221	0.709596	0.353883	Decode	NA	HMDB0002264	(R)-2-Hydroxycaprylic acid	level1	Lipids and lipid-like molecules	Fatty acids and conjugates	Fatty Acyls
2,4,7-Decatrienoic acid	0.86333	0.765253	0.574879	0.195159	2.1e-05	1.78967	0.534851	0.0492275	1.80669	0.716171	0.105132	1.00294	Decode	NA	HMDB0035235	2,4,7-Decatrienoic acid	level1	Lipids and lipid-like molecules	Fatty acids and conjugates	Fatty Acyls
Caprylic acid	1.29425	0.186787	1.0224	0.778808	0.228594	0.805115	1.29359	0.64518	0.829342	0.212636	0.00970495	1.48184	Decode	C06423	HMDB0000482	Caprylic acid	level1	Lipids and lipid-like molecules	Fatty acids and conjugates	Fatty Acyls
2-Hydroxydecanoate	0.68797	0.0530557	1.53088	0.401562	0.000201151	1.68814	1.8433	0.195571	1.50246	0.260561	0.0102541	1.2824	Decode	NA	HMDB0094656	2-Hydroxydecanoate	level1	Lipids and lipid-like molecules	Fatty acids and conjugates	Fatty Acyls
10-Hydroxydecanoic acid	1.18272	0.0310851	1.65855	0.604407	6.55e-05	1.78296	0.945214	0.646525	0.514565	0.810408	0.0492151	1.15174	Decode	C02774	HMDB0244272	10-Hydroxydecanoic acid	level1	Organic acids and derivatives	Medium-chain hydroxy acids and derivatives	Hydroxy acids and derivatives
Glycohyocholic acid	1.30073	0.696859	0.712526	3.97936	0.0533323	1.15303	1.73111	0.0600292	1.76506	3.32949	0.00156366	1.60522	BMDB2	NA	HMDB0240607	Glycohyocholic acid	level1	Lipids and lipid-like molecules	Bile acids, alcohols and derivatives	Steroids and steroid derivatives
7-Dehydrocholic acid	0.0796851	0.198182	1.09268	0.575812	0.947369	0.912868	1.05346	0.256574	0.282154	9.22401	0.0249456	1.43909	BMDB2	NA	HMDB0000391	7-Dehydrocholic acid	level1	Lipids and lipid-like molecules	Bile acids, alcohols and derivatives	Steroids and steroid derivatives
L-Thyroxine	0.920212	0.690115	0.435715	1.14803	0.453676	0.611349	0.900074	0.35702	0.958328	0.816274	0.0136813	1.63754	BMDB	C01829	HMDB0000248	L-Thyroxine	level1	Organic acids and derivatives	Amino acids, peptides, and analogues	Carboxylic acids and derivatives
Glycoursodeoxycholic acid	1.90542	0.288334	0.990497	7.52227	0.0138333	1.35496	0.736477	0.450284	0.838036	17.7134	1.78e-05	1.48958	BMDB2	NA	HMDB0000708	Glycoursodeoxycholic acid	level1	Lipids and lipid-like molecules	Bile acids, alcohols and derivatives	Steroids and steroid derivatives
Ursocholic acid	0.705675	0.830594	0.740138	6.25355	0.0083447	1.23204	0.904687	0.695963	0.333578	10.8275	6.43e-05	1.65803	BMDB2	C17644	HMDB0000917	Ursocholic acid	level1	Lipids and lipid-like molecules	Bile acids, alcohols and derivatives	Steroids and steroid derivatives
7,12-diketolithocholic acid	0.729125	0.611496	0.699483	1.26215	0.848031	0.439802	1.6138	0.456485	0.955374	3.60924	0.0151163	1.51287	BMDB2	NA	NA	7,12-diketolithocholic acid	level1	Lipids and lipid-like molecules	Bile acids, alcohols and derivatives	Steroids and steroid derivatives
Glycohyodeoxycholic acid	0.908365	0.790825	0.59267	1.55867	0.168652	0.502529	0.739073	0.369946	0.909213	2.78792	0.0148109	1.21969	BMDB2	NA	HMDB0304944	Glycohyodeoxycholic acid	level1	Lipids and lipid-like molecules	Bile acids, alcohols and derivatives	Steroids and steroid derivatives
12-Ketodeoxycholic acid	0.511545	0.321089	1.04955	5.5166	0.00897038	1.12756	0.997941	0.82459	0.360478	17.5553	0.000308411	1.42904	BMDB2	NA	HMDB0000328	12-Ketodeoxycholic acid	level1	Lipids and lipid-like molecules	Bile acids, alcohols and derivatives	Steroids and steroid derivatives
Hyocholic acid	0.281145	0.371281	1.03944	4.37192	0.0136114	0.878481	2.10521	0.734723	0.751624	11.3557	0.00207797	1.26553	BMDB2	NA	HMDB0000760	Hyocholic acid	level1	Lipids and lipid-like molecules	Bile acids, alcohols and derivatives	Steroids and steroid derivatives
3-hydroxybenzoate	0.173888	0.172328	1.14035	5.96736	0.146342	0.889047	1.38164	0.205788	1.37147	0.992969	0.889677	0.698082	BMDB	C00587	HMDB0002466	3-hydroxybenzoate	level1	Benzenoids	Benzoic acids and derivatives	Benzene and substituted derivatives
Beta-Muricholic acid	0.419136	0.303211	1.01631	5.28231	0.00954761	0.999636	1.6429	0.216731	1.20405	3.62766	0.00454263	1.44107	BMDB2	C17726	HMDB0000415	Beta-Muricholic acid	level1	Lipids and lipid-like molecules	Bile acids, alcohols and derivatives	Steroids and steroid derivatives
Murocholic acid	0.661907	0.719456	0.726924	9.53099	0.00118906	1.13486	0.955475	0.633108	0.26123	12.2341	1.2e-05	1.61202	BMDB2	C15515	HMDB0000811	Murocholic acid	level1	Lipids and lipid-like molecules	Bile acids, alcohols and derivatives	Steroids and steroid derivatives
3-Dehydrocholic acid	0.437455	0.07882	1.48122	5.98724	0.00766738	1.38126	1.25741	0.479791	0.606252	6.9269	0.00129063	1.36497	BMDB2	NA	HMDB0000502	3-Dehydrocholic acid	level1	Lipids and lipid-like molecules	Bile acids, alcohols and derivatives	Steroids and steroid derivatives
Hyodeoxycholic acid	0.434934	0.548769	0.991897	4.96375	0.019037	0.965377	0.949427	0.975783	0.176906	7.04814	0.00059073	1.53857	BMDB2	NA	HMDB0000733	Hyodeoxycholic acid	level1	Lipids and lipid-like molecules	Bile acids, alcohols and derivatives	Steroids and steroid derivatives
7-Ketolithocholic acid	0.532639	0.762295	0.799213	6.42303	0.0184692	0.89293	1.42375	0.390371	0.778545	5.41069	0.013549	1.18993	BMDB2	NA	HMDB0000467	7-Ketolithocholic acid	level1	Lipids and lipid-like molecules	Bile acids, alcohols and derivatives	Steroids and steroid derivatives
Nonanoic acid	1.43449	0.462305	0.737252	0.326003	0.0279448	1.27052	0.66356	0.835804	1.04488	0.616292	0.269524	0.775539	BMDB2	C01601	HMDB0000847	Nonanoic acid	level1	Lipids and lipid-like molecules	Fatty acids and conjugates	Fatty Acyls
Cholic acid	0.357332	0.0584442	1.214	4.41374	0.023376	1.03628	1.35374	0.482637	0.99143	4.71433	0.000382596	1.65383	BMDB2	C00695	HMDB0000619	Cholic acid	level1	Lipids and lipid-like molecules	Bile acids, alcohols and derivatives	Steroids and steroid derivatives
Glycochenodeoxycholic acid	2.08441	0.343445	1.11605	1.76736	0.261284	0.689184	1.69617	0.0247803	2.02366	1.96391	0.0274815	1.2635	BMDB2	C05466	HMDB0000637	Glycochenodeoxycholic acid	level1	Lipids and lipid-like molecules	Bile acids, alcohols and derivatives	Steroids and steroid derivatives
Gamma-linolenic acid	1.11671	0.286976	0.87189	0.565332	0.00101307	1.51223	1.03927	0.591347	0.251116	0.782551	0.256304	0.633582	BMDB	C06426	HMDB0003073	Gamma-linolenic acid	level1	Lipids and lipid-like molecules	Lineolic acids and derivatives	Fatty Acyls
Apocholic acid	0.563607	0.437409	0.836634	1.12043	0.558524	0.778188	0.756824	0.52062	0.762962	4.86206	0.00629624	1.37578	BMDB2	NA	NA	Apocholic acid	level1	Lipids and lipid-like molecules	Bile acids, alcohols and derivatives	Steroids and steroid derivatives
Retinoate	1.67976	0.061047	1.40093	0.409066	0.0347694	1.21447	0.880484	0.462055	0.718207	0.385092	0.000287418	1.78175	BMDB	C00777	HMDB0001852	Retinoate	level1	Lipids and lipid-like molecules	Retinoids	Prenol lipids
Linoleic acid	1.49185	0.0787487	1.16947	0.412946	0.071285	1.20612	0.673732	0.706307	0.771205	0.390398	0.0939444	1.50156	BMDB2	C01595	HMDB0000673	Linoleic acid	level1	Lipids and lipid-like molecules	Lineolic acids and derivatives	Fatty Acyls
Isodeoxycholic acid	0.883012	0.865742	0.47026	3.86465	0.00891188	1.16121	1.89409	0.176223	1.35573	4.33268	0.00041544	1.52	BMDB2	C17661	HMDB0002536	Isodeoxycholic acid	level1	Lipids and lipid-like molecules	Bile acids, alcohols and derivatives	Steroids and steroid derivatives
DEOXYCHOLATE	0.890659	0.85461	0.472489	3.6571	0.0119463	1.12967	1.60001	0.275302	1.17066	4.10213	0.00113601	1.4893	BMDB	C04483	HMDB0000626	DEOXYCHOLATE	level1	Lipids and lipid-like molecules	Bile acids, alcohols and derivatives	Steroids and steroid derivatives
Chenodeoxycholic acid	0.71872	0.806067	0.612762	5.29916	0.0102264	0.976435	2.4639	0.318136	1.12298	26.5246	0.000308784	1.29735	BMDB2	C02528	HMDB0000518	Chenodeoxycholic acid	level1	Lipids and lipid-like molecules	Bile acids, alcohols and derivatives	Steroids and steroid derivatives
Lithocholic acid	1.39937	0.661677	0.70946	1.03098	0.378273	0.614249	0.400632	0.0134126	2.43039	26.9951	0.000936578	1.96827	BMDB2	C03990	HMDB0000761	Lithocholic acid	level1	Lipids and lipid-like molecules	Bile acids, alcohols and derivatives	Steroids and steroid derivatives
Oleate	0.587184	0.442763	0.752813	1.40152	0.882388	0.440723	0.959237	0.759614	0.395326	0.700052	0.00953172	1.49202	BMDB	C00712	HMDB0000207	Oleate	level1	Lipids and lipid-like molecules	Fatty acids and conjugates	Fatty Acyls
1-Oleoyl-rac-glycerol	0.411632	0.163877	1.13488	1.06305	0.99437	0.126271	2.71833	0.251156	1.1395	0.403934	0.00286747	1.52315	BMDB	NA	HMDB0011567	1-Oleoyl-rac-glycerol	level1	Lipids and lipid-like molecules	Monoradylglycerols	Glycerolipids
3-Phosphoglyceric acid	0.982743	0.86541	0.272368	0.0736345	0.135037	0.633784	0.947769	0.426165	0.861334	0.973413	0.625966	0.616036	mzCloud	C00597	HMDB0000807	3-Phosphoglyceric acid	level2	Organic oxygen compounds	Carbohydrates and carbohydrate conjugates	Organooxygen compounds
Ascorbic acid	1.05053	0.652944	0.429724	1.6419	0.102681	0.985891	1.11531	0.871972	0.481974	1.62082	0.0273378	1.46604	mzCloud	C00072	HMDB0000044	Ascorbic acid	level2	Organoheterocyclic compounds	Furanones	Dihydrofurans
D-Glucose 6-phosphate	0.715095	0.31254	0.990538	0.159688	0.212374	0.749307	0.801241	0.884621	0.610619	0.626928	0.146435	0.827329	mzCloud	C00092	HMDB0001401	D-Glucose 6-phosphate	level2	Organic oxygen compounds	Carbohydrates and carbohydrate conjugates	Organooxygen compounds
3-Furoic acid	1.01137	0.970439	0.301446	1.00445	0.808646	0.233824	0.9918	0.972332	0.0717786	0.741548	0.0420317	1.25096	mzCloud	NA	HMDB0000444	3-Furoic acid	level2	Organoheterocyclic compounds	Furoic acid and derivatives	Furans
Crotonic acid	1.1018	0.0774994	1.35284	0.948989	0.873156	0.512289	0.974187	0.883722	0.312026	0.774601	0.162181	0.8066	mzCloud	C01771	HMDB0010720	Crotonic acid	level2	Lipids and lipid-like molecules	Fatty acids and conjugates	Fatty Acyls
Taurine	1.07047	0.478515	0.436631	0.896487	0.368011	0.47136	0.933884	0.792213	0.50534	1.08974	0.645289	0.472097	mzCloud	C00245	HMDB0000251	Taurine	level2	Organic acids and derivatives	Organosulfonic acids and derivatives	Organic sulfonic acids and derivatives
Choline	1.15942	0.0964138	1.47413	0.824879	0.0531479	1.09115	0.819906	0.0778994	1.78729	0.901402	0.253264	0.786825	mzCloud	C00114	HMDB0000097	Choline	level2	Organic nitrogen compounds	Quaternary ammonium salts	Organonitrogen compounds
BETAINE	0.986051	0.962375	0.595306	1.20585	0.219013	0.730678	1.28088	0.145338	1.51036	1.11935	0.426744	0.661873	BMDB	C00719	HMDB0000043	BETAINE	level2	Organic acids and derivatives	Amino acids, peptides, and analogues	Carboxylic acids and derivatives
D-(+)-Glucose	0.933993	0.434452	0.866759	1.12415	0.282446	0.387049	1.17396	0.247262	1.10989	0.771384	0.133933	0.939242	mzCloud	C00031	NA	D-(+)-Glucose	level2	Carbohydrates	Aldoses [Fig]	Monosaccharides
4-Oxoproline	0.994778	0.841014	0.399795	0.680701	0.1114	0.978624	0.841366	0.253498	1.2914	0.685914	0.0936839	1.03778	mzCloud	C01877	NA	4-Oxoproline	level2	Organic acids and derivatives	Amino acids, peptides, and analogues	Carboxylic acids and derivatives
3-Hydroxybutyric acid	0.759093	0.0543818	1.49276	0.382047	0.0162462	1.25349	0.64139	0.128152	1.70451	1.03152	0.853384	0.212184	mzCloud	NA	HMDB0000357	3-Hydroxybutyric acid	level2	Organic acids and derivatives	Beta hydroxy acids and derivatives	Hydroxy acids and derivatives
N-Acetylornithine	0.956222	0.868747	0.488441	0.84468	0.651745	0.865185	0.966452	0.809538	0.322557	1.82665	0.0051524	1.47692	mzCloud	NA	NA	N-Acetylornithine	level2	Organic acids and derivatives	Amino acids, peptides, and analogues	Carboxylic acids and derivatives
Pyridine	0.665738	0.343214	0.832224	0.703163	0.488056	0.662357	0.946156	0.779372	0.447751	1.17829	0.509265	0.228341	Public	C00747	HMDB0000926	Pyridine	level2	Organoheterocyclic compounds	Not available	Pyridines and derivatives
5-Aminovaleric acid	0.885265	0.139082	1.10775	1.26323	0.0122698	1.37051	0.978602	0.75543	0.225375	1.3042	0.00595966	1.50053	mzCloud	C00431	HMDB0003355	5-Aminovaleric acid	level2	Organic acids and derivatives	Amino acids, peptides, and analogues	Carboxylic acids and derivatives
Hippuric acid	1.18035	0.276634	1.047	0.826482	0.431163	0.641092	1.17913	0.371495	1.08226	0.810019	0.0802425	1.07295	mzCloud	C01586	HMDB0000714	Hippuric acid	level2	Benzenoids	Benzoic acids and derivatives	Benzene and substituted derivatives
2-Methyl-3-hydroxybutyric acid	0.730626	0.240253	1.42376	1.01605	0.939946	0.484043	0.960099	0.915549	0.221951	1.17321	0.533395	0.680817	mzCloud	NA	HMDB0000354	2-Methyl-3-hydroxybutyric acid	level2	Lipids and lipid-like molecules	Fatty acids and conjugates	Fatty Acyls
Nicotinamide	0.862927	0.352755	1.33913	1.01553	0.811214	0.13046	0.875669	0.30634	1.11707	0.876796	0.137075	0.912443	mzCloud	C00153	HMDB0001406	Nicotinamide	level2	Organoheterocyclic compounds	Pyridinecarboxylic acids and derivatives	Pyridines and derivatives
Protocatechuic acid	0.732143	0.119838	1.0417	1.24385	0.271476	0.676679	1.0911	0.752351	0.690382	0.810733	0.128703	1.03027	mzCloud	C00230	HMDB0001856	Protocatechuic acid	level2	Benzenoids	Benzoic acids and derivatives	Benzene and substituted derivatives
7-Methylguanine	0.679199	0.00148558	2.12255	1.74598	0.000130854	1.74023	1.1098	0.416311	0.816712	1.11139	0.389727	0.522016	mzCloud	C02242	HMDB0000897	7-Methylguanine	level2	Organoheterocyclic compounds	Purines and purine derivatives	Imidazopyrimidines
Methionine	0.797274	0.24589	0.878267	1.32018	0.155989	0.804392	0.957349	0.714735	0.461441	1.04204	0.735445	0.29776	mzCloud	C01733	HMDB0033951	Methionine	level2	Organic acids and derivatives	Amino acids, peptides, and analogues	Carboxylic acids and derivatives
2-Hydroxyvaleric acid	0.777637	0.0205604	1.87402	1.65717	0.00941262	1.66806	1.11512	0.526981	0.748844	1.87618	0.0142938	1.52648	mzCloud	NA	NA	2-Hydroxyvaleric acid	level2	Lipids and lipid-like molecules	Fatty acids and conjugates	Fatty Acyls
2-Isopropylmalic acid	0.726121	0.564054	0.924454	1.35645	0.281948	0.389205	0.657221	0.68034	1.0809	3.25522	0.0518197	1.29543	mzCloud	C02504	HMDB0000402	2-Isopropylmalic acid	level2	Lipids and lipid-like molecules	Fatty acids and conjugates	Fatty Acyls
Prolylleucine	0.493585	0.072094	1.47805	2.56806	0.0191169	1.32299	1.48853	0.381889	0.855619	0.659932	0.0579073	1.15882	mzCloud	NA	NA	Prolylleucine	level2	Organic acids and derivatives	Amino acids, peptides, and analogues	Carboxylic acids and derivatives
L-Glutathione oxidized	0.681371	0.881325	0.623935	0.278495	0.48812	0.528161	1.65177	0.97464	0.793464	1.17242	0.960058	0.288451	mzCloud	C00127	HMDB0003337	L-Glutathione oxidized	level2	Organic acids and derivatives	Amino acids, peptides, and analogues	Carboxylic acids and derivatives
Pantothenic acid	0.787199	0.174859	1.10172	1.41099	0.0677136	1.05068	0.914431	0.682838	0.463031	1.21377	0.339585	0.99667	mzCloud	C00864	HMDB0000210	Pantothenic acid	level2	Organic oxygen compounds	Alcohols and polyols	Organooxygen compounds
2'-Deoxycytidine	1.04248	0.598547	0.38974	0.741458	0.0592707	1.11905	0.787355	0.241689	1.26326	0.772922	0.0963575	1.05426	mzCloud	NA	NA	2'-Deoxycytidine	level2	Nucleosides, nucleotides, and analogues	Pyrimidine 2'-deoxyribonucleosides	Pyrimidine nucleosides
Citrate	1.16623	0.584727	0.738101	0.868566	0.392974	0.79298	0.982465	0.911801	0.261933	1.2865	0.214224	0.645197	BMDB	C00158	HMDB0000094	Citrate	level2	Organic acids and derivatives	Tricarboxylic acids and derivatives	Carboxylic acids and derivatives
2-Hydroxycinnamic acid	0.701931	0.01344	1.85975	1.51572	0.0106888	1.54835	0.910591	0.433129	0.801094	1.25188	0.0606347	1.12102	mzCloud	C01772	HMDB0002641	2-Hydroxycinnamic acid	level2	Phenylpropanoids and polyketides	Hydroxycinnamic acids and derivatives	Cinnamic acids and derivatives
Phloroglucinol	0.755493	0.17992	1.07614	0.494146	0.0259478	1.23608	0.628352	0.113384	1.46275	0.730304	0.0985293	1.01031	mzCloud	C02183	HMDB0013675	Phloroglucinol	level2	Benzenoids	Benzenetriols and derivatives	Phenols
Propionylcarnitine	0.440534	0.00889217	2.05098	2.74279	0.0122083	1.59857	1.05385	0.615973	0.154462	2.03835	0.0216505	1.30135	mzCloud	C03017	HMDB0000824	Propionylcarnitine	level2	Lipids and lipid-like molecules	Fatty acid esters	Fatty Acyls
3-Hydroxyanthranilic acid	1.47484	0.0371879	1.71624	0.898635	0.408147	0.387538	1.30158	0.269881	0.937309	0.730063	0.43718	0.782887	mzCloud	C00632	HMDB0001476	3-Hydroxyanthranilic acid	level2	Benzenoids	Benzoic acids and derivatives	Benzene and substituted derivatives
Piperidine	0.785053	0.174857	1.17813	1.37297	0.127593	1.03392	1.41249	0.20885	1.20742	0.859445	0.589277	0.645766	Public	C01746	HMDB0034301	Piperidine	level2	Organoheterocyclic compounds	Not available	Piperidines
Indole-3-acetaldehyde	1.20504	0.233947	0.742638	1.46365	0.328235	0.653689	0.792656	0.0538962	1.89199	1.00946	0.641622	0.0870018	BMDB	C00637	HMDB0001190	Indole-3-acetaldehyde	level2	Organoheterocyclic compounds	Indoles	Indoles and derivatives
Serotonin	1.05377	0.643161	0.357861	1.4929	0.120559	0.910394	0.822432	0.153234	1.3549	0.835855	0.849381	0.469685	mzCloud	C00780	HMDB0000259	Serotonin	level2	Organoheterocyclic compounds	Tryptamines and derivatives	Indoles and derivatives
Stearoyl ethanolamide	0.632514	0.578394	0.796255	1.56537	0.59057	0.593379	0.897499	0.465792	0.816422	1.00451	0.889982	0.224173	mzCloud	NA	NA	Stearoyl ethanolamide	level2	Organic nitrogen compounds	Amines	Organonitrogen compounds
1-Stearoylglycerol	1.29867	0.258041	0.770282	0.580052	0.051166	0.851979	1.0348	0.823497	0.622889	0.719538	0.0202846	1.25619	mzCloud	D01947	NA	1-Stearoylglycerol	level2	Lipids and lipid-like molecules	Fatty alcohols	Fatty Acyls
trans-10-Heptadecenoic acid	1.63442	0.289615	0.815637	0.332524	0.0037537	1.26698	0.479364	0.039806	1.66537	0.658531	0.0766315	1.00688	mzCloud	NA	NA	trans-10-Heptadecenoic acid	level2	Lipids and lipid-like molecules	Fatty acids and conjugates	Fatty Acyls
Methanandamide	1.20333	0.619444	0.669867	1.84295	0.0224134	1.05581	0.849302	0.902369	0.556712	0.591328	0.153491	0.780247	mzCloud	NA	NA	Methanandamide	level2	Lipids and lipid-like molecules	Fatty amides	Fatty Acyls
Palmitic acid	1.14274	0.359864	0.652324	0.328481	0.000160463	1.71005	0.60231	0.0106315	2.17726	0.67672	0.0188126	1.47912	mzCloud	C00249	HMDB0000220	Palmitic acid	level2	Lipids and lipid-like molecules	Fatty acids and conjugates	Fatty Acyls
8Z,11Z,14Z-Eicosatrienoic acid	1.1371	0.741325	0.498592	0.365073	0.0103498	1.2621	0.465224	0.0385426	1.56987	0.877498	0.423886	0.35379	mzCloud	C03242	HMDB0002925	8Z,11Z,14Z-Eicosatrienoic acid	level2	Lipids and lipid-like molecules	Fatty acids and conjugates	Fatty Acyls
trans-Petroselinic acid	1.27945	0.33091	0.744211	0.298589	0.00248948	1.33822	0.519008	0.0639281	1.61191	0.649764	0.0625674	1.1415	mzCloud	NA	NA	trans-Petroselinic acid	level2	Lipids and lipid-like molecules	Fatty acid esters	Fatty Acyls
11(Z),14(Z)-Eicosadienoic acid	1.32972	0.123213	1.13822	0.55934	0.0239523	1.22781	0.806266	0.232416	1.16787	0.597812	0.00217171	1.66256	mzCloud	C16525	HMDB0005060	11(Z),14(Z)-Eicosadienoic acid	level2	Lipids and lipid-like molecules	Fatty acids and conjugates	Fatty Acyls
Docosatrienoic acid	1.5756	0.0511028	1.4458	0.515384	0.0982242	0.880503	0.488809	0.0212833	1.93894	1.1234	0.433695	0.2683	mzCloud	NA	HMDB0002823	Docosatrienoic acid	level2	Lipids and lipid-like molecules	Fatty acids and conjugates	Fatty Acyls
Stearic acid	1.31969	0.0854026	1.24782	0.390307	0.000242652	1.65569	0.770316	0.137002	1.55481	0.702662	0.0327543	1.27451	mzCloud	C01530	HMDB0000827	Stearic acid	level2	Lipids and lipid-like molecules	Fatty acids and conjugates	Fatty Acyls
D-(+)-Galactose	0.85833	0.881461	0.360717	1.31948	0.591994	0.423801	0.422598	0.0416165	1.70484	1.7354	0.163838	0.868003	mzCloud	C00124	NA	D-(+)-Galactose	level2	Carbohydrates	Aldoses [Fig]	Monosaccharides
11(Z)-Eicosenoic acid	1.59927	0.117672	0.970402	0.284861	0.000909818	1.47072	0.933275	0.60217	0.946004	0.508392	0.00129994	1.81267	mzCloud	C16526	HMDB0002231	11(Z)-Eicosenoic acid	level2	Lipids and lipid-like molecules	Fatty acids and conjugates	Fatty Acyls
Cholesta-4,6-dien-3-one	1.56322	0.218491	1.21352	1.01729	0.504567	0.554647	0.752526	0.30708	1.26709	1.52648	0.11627	0.919777	Public	NA	HMDB0002394	Cholesta-4,6-dien-3-one	level2	Lipids and lipid-like molecules	Cholestane steroids	Steroids and steroid derivatives
Palmitoyl sphingomyelin	1.0131	0.767123	0.145791	0.766347	0.0851322	1.02454	1.06371	0.495348	0.75121	0.656971	0.00188758	1.77655	mzCloud	NA	NA	Palmitoyl sphingomyelin	level2	Lipids and lipid-like molecules	Phosphosphingolipids	Sphingolipids
Taurocholic acid	0.507711	0.156011	1.13325	0.475643	0.0314342	1.35625	1.64754	0.3559	1.41616	0.50066	0.116497	1.02796	BMDB2	C05122	HMDB0000036	Taurocholic acid	level2	Lipids and lipid-like molecules	Bile acids, alcohols and derivatives	Steroids and steroid derivatives
DL-Dipalmitoylphosphatidylcholine	1.08681	0.558463	0.613788	0.513487	0.00106977	1.44838	1.2108	0.090854	1.67222	0.673669	0.0099577	1.37275	mzCloud	NA	NA	DL-Dipalmitoylphosphatidylcholine	level2	Lipids and lipid-like molecules	Glycerophosphocholines	Glycerophospholipids
Sebacic acid	1.10402	0.365224	0.794448	0.786406	0.14207	0.943651	2.71904	0.326335	1.00503	0.923229	0.491278	0.494009	BMDB2	C08277	HMDB0000792	Sebacic acid	level2	Lipids and lipid-like molecules	Fatty acids and conjugates	Fatty Acyls
Nervonic acid	2.11314	0.131811	1.19367	0.310308	0.00117394	1.466	1.03776	0.99988	0.655147	0.450941	0.0166032	1.4664	mzCloud	C08323	HMDB0002368	Nervonic acid	level2	Lipids and lipid-like molecules	Fatty acids and conjugates	Fatty Acyls
3-Coumaric acid	0.431249	0.0710343	1.43837	2.63345	0.0285791	1.15717	0.632594	0.164887	0.89541	6.931	0.000710851	1.47225	mzCloud	C12621	HMDB0001713	3-Coumaric acid	level2	Phenylpropanoids and polyketides	Hydroxycinnamic acids and derivatives	Cinnamic acids and derivatives
2-Hydroxycaproic acid	0.758187	0.147274	1.18821	1.33649	0.131209	1.04551	0.961177	0.91132	0.246815	1.94101	0.0217707	1.41813	mzCloud	NA	HMDB0001624	2-Hydroxycaproic acid	level2	Lipids and lipid-like molecules	Fatty acids and conjugates	Fatty Acyls
6-Oxopiperidine-2-carboxylic acid	1.0475	0.906451	0.619417	0.715384	0.930608	0.803696	0.790144	0.908581	0.738287	0.581804	0.114615	1.11945	Decode	NA	HMDB0061705	6-Oxopiperidine-2-carboxylic acid	level2	Organic acids and derivatives	Amino acids, peptides, and analogues	Carboxylic acids and derivatives
Isovanillic acid	0.644424	0.864221	0.774106	0.592494	0.107506	0.859116	0.395272	0.0974109	1.71789	0.833532	0.293568	0.472072	mzCloud	NA	HMDB0060003	Isovanillic acid	level2	Benzenoids	Benzoic acids and derivatives	Benzene and substituted derivatives
5-Hydroxyindoleacetic acid	0.422411	0.319514	0.84166	1.16292	0.383875	0.378415	0.807374	0.428691	0.808753	0.680277	0.109326	0.987617	BMDB2	C05635	HMDB0000763	5-Hydroxyindoleacetic acid	level2	Organoheterocyclic compounds	Indolyl carboxylic acids and derivatives	Indoles and derivatives
Oxypurinol	1.57591	0.174054	1.05163	0.52576	0.365016	0.80449	1.59838	0.857693	0.927965	0.873788	0.991261	0.27228	Decode	C07599	HMDB0000786	Oxypurinol	level2	Organoheterocyclic compounds	Purines and purine derivatives	Imidazopyrimidines
trans-Cinnamic acid	0.926502	0.568169	0.794253	0.992025	0.818544	0.134609	0.942326	0.558043	0.583224	1.05461	0.570036	0.437904	mzCloud	C00423	HMDB0000930	trans-Cinnamic acid	level2	Phenylpropanoids and polyketides	Cinnamic acids	Cinnamic acids and derivatives
quinone sulfate	0.97031	0.745801	0.104535	1.38618	0.144477	0.465371	3.42583	0.000897508	2.36492	0.477453	0.0143379	1.33411	Decode	NA	HMDB0240263	quinone sulfate	level2	Organic acids and derivatives	Arylsulfates	Organic sulfuric acids and derivatives
Hydroquinone	1.01642	0.578478	0.0823289	0.971168	0.742658	0.173009	2.06354	0.00581708	2.14363	0.643817	0.0351753	1.19247	BMDB	C00530	HMDB0002434	Hydroquinone	level2	Benzenoids	Benzenediols	Phenols
Indoline	0.896304	0.217893	1.16215	1.05188	0.593708	0.46095	0.932071	0.433498	0.771305	1.04175	0.587793	0.426782	Public	NA	HMDB0253472	Indoline	level2	Organoheterocyclic compounds	Indolines	Indoles and derivatives
Azelaic acid	0.739545	0.592257	0.88457	2.46497	0.019806	1.17188	1.08625	0.591082	0.50632	1.96845	0.00507548	1.52424	BMDB	C08261	HMDB0000784	Azelaic acid	level2	Lipids and lipid-like molecules	Fatty acids and conjugates	Fatty Acyls
Thymidine	1.15325	0.472341	0.628517	0.561899	0.0107329	1.39677	0.618656	0.135298	1.41501	0.813005	0.389407	0.471969	mzCloud	C00214	HMDB0000273	Thymidine	level2	Nucleosides, nucleotides, and analogues	Pyrimidine 2'-deoxyribonucleosides	Pyrimidine nucleosides
3-(2-hydroxyphenyl)propanoate	1.24388	0.283902	0.734896	1.31399	0.264197	0.354725	0.778083	0.432369	0.955572	1.05548	0.909978	0.459156	BMDB	C01198	HMDB0033752	3-(2-hydroxyphenyl)propanoate	level2	Phenylpropanoids and polyketides	Not available	Phenylpropanoic acids
Dihydroferulic acid	0.689891	0.0737602	1.26061	1.47043	0.126938	0.760447	1.34231	0.23924	0.770414	1.30258	0.520812	0.658289	Decode	NA	HMDB0062121	Dihydroferulic acid	level2	Phenylpropanoids and polyketides	Not available	Phenylpropanoic acids
Pyridoxine	0.959946	0.59578	0.356104	0.247386	0.223159	0.806973	1.07181	0.519635	0.6843	1.15822	0.330929	0.604937	mzCloud	C00314	HMDB0000239	Pyridoxine	level2	Organoheterocyclic compounds	Pyridoxines	Pyridines and derivatives
3-Indoxyl sulphate	0.962176	0.980047	0.225111	1.31075	0.209509	0.634269	0.84846	0.573562	0.826602	2.91629	0.00164574	1.60542	mzCloud	NA	HMDB0000682	3-Indoxyl sulphate	level2	Organic acids and derivatives	Arylsulfates	Organic sulfuric acids and derivatives
3-Methylcrotonylglycine	1.03819	0.654618	0.159857	1.10846	0.903079	0.288414	0.952116	0.680501	0.415533	1.09678	0.541532	0.602136	mzCloud	C20828	HMDB0000459	3-Methylcrotonylglycine	level2	Organic acids and derivatives	Amino acids, peptides, and analogues	Carboxylic acids and derivatives
3,3-Dimethylglutaric acid	1.03974	0.485349	0.794161	0.248888	0.143491	0.670495	1.01262	0.807907	0.324718	0.941743	0.374279	0.682558	mzCloud	NA	HMDB0002441	3,3-Dimethylglutaric acid	level2	Lipids and lipid-like molecules	Fatty acids and conjugates	Fatty Acyls
6-Methylquinoline	0.930153	0.525951	0.717571	1.11505	0.307783	0.930458	0.971262	0.71914	0.338135	0.993737	0.910088	0.06316	mzCloud	NA	HMDB0033115	6-Methylquinoline	level2	Organoheterocyclic compounds	Not available	Quinolines and derivatives
DL-Tryptophan	0.970626	0.767788	0.312091	1.04443	0.6419	0.576456	0.983524	0.855871	0.185964	1.02191	0.832617	0.199117	mzCloud	C00806	HMDB0030396	DL-Tryptophan	level2	Organoheterocyclic compounds	Indolyl carboxylic acids and derivatives	Indoles and derivatives
Indole	0.990887	0.980666	0.129653	1.05224	0.599635	0.554592	0.999616	0.956735	0.0152069	1.00297	0.991029	0.0545236	mzCloud	C00463	HMDB0000738	Indole	level2	Organoheterocyclic compounds	Indoles	Indoles and derivatives
Skatole	0.976614	0.819289	0.264323	1.06341	0.469636	0.675825	0.973025	0.732854	0.301884	1.02637	0.749869	0.2344	mzCloud	C08313	HMDB0000466	Skatole	level2	Organoheterocyclic compounds	Indoles	Indoles and derivatives
Isoquinoline	1.01738	0.754997	0.249786	0.963731	0.623095	0.441176	1.01931	0.807052	0.257764	0.968529	0.543104	0.370849	mzCloud	C06323	HMDB0034244	Isoquinoline	level2	Organoheterocyclic compounds	Not available	Isoquinolines and derivatives
L-5-Hydroxytryptophan	1.0301	0.612596	0.37711	0.987299	0.841202	0.291728	0.991739	0.943543	0.16924	0.967977	0.634008	0.279806	mzCloud	C00643	HMDB0000472	L-5-Hydroxytryptophan	level2	Organoheterocyclic compounds	Tryptamines and derivatives	Indoles and derivatives
N-formylkynurenine	0.967412	0.58276	0.513168	0.904647	0.215746	0.809491	1.00233	0.991591	0.282555	0.934655	0.296134	0.733895	BMDB2	C02406	HMDB0001200	N-formylkynurenine	level2	Organic oxygen compounds	Carbonyl compounds	Organooxygen compounds
2-Methylhippuric acid	0.930056	0.959752	0.437952	0.458494	0.629182	0.927998	0.902631	0.709117	0.56608	0.694964	0.441595	0.644828	mzCloud	NA	HMDB0011723	2-Methylhippuric acid	level2	Benzenoids	Benzoic acids and derivatives	Benzene and substituted derivatives
Phenylacetylglycine	0.798762	0.24915	0.745725	1.57313	0.0832732	0.749545	1.03271	0.728065	0.116711	3.10734	0.00801887	1.41377	mzCloud	C05598	HMDB0000821	Phenylacetylglycine	level2	Organic acids and derivatives	Amino acids, peptides, and analogues	Carboxylic acids and derivatives
N-Acetyl-D-alloisoleucine	0.718058	0.0691831	1.46802	2.17393	0.00335386	1.61292	0.697435	0.581432	1.006	2.34179	0.0993596	1.1801	mzCloud	NA	NA	N-Acetyl-D-alloisoleucine	level2	Organic acids and derivatives	Amino acids, peptides, and analogues	Carboxylic acids and derivatives
N-Acetyl-L-tyrosine	0.341332	0.000548864	2.15782	5.00977	1.64e-05	1.7963	0.739077	0.772976	0.713753	2.67475	0.0943336	1.09472	mzCloud	NA	HMDB0000866	N-Acetyl-L-tyrosine	level2	Organic acids and derivatives	Amino acids, peptides, and analogues	Carboxylic acids and derivatives
Leucylproline	0.782236	0.345726	0.638556	1.23828	0.375985	0.846055	1.25325	0.677206	0.778482	1.46163	0.352863	0.78177	mzCloud	NA	NA	Leucylproline	level2	Organic acids and derivatives	Amino acids, peptides, and analogues	Carboxylic acids and derivatives
2,4-Dihydroxybenzoic acid	0.915979	0.910741	0.251774	1.91568	0.0539368	0.740493	2.01507	0.00801393	2.27146	0.798474	0.414208	0.650047	mzCloud	NA	HMDB0029666	2,4-Dihydroxybenzoic acid	level2	Benzenoids	Benzoic acids and derivatives	Benzene and substituted derivatives
2,4-Dinitrophenol	1.18571	0.226345	1.0096	0.522358	0.00223812	1.62142	1.06813	0.486711	0.544415	0.780038	0.0570963	1.2089	mzCloud	C02496	NA	2,4-Dinitrophenol	level2	Benzenoids	Nitrophenols	Phenols
N-Acetyl-L-phenylalanine	0.445623	0.00430271	1.95867	3.22058	0.00544269	1.59596	0.785366	0.686039	0.761388	2.14744	0.273329	1.16137	mzCloud	C03519	HMDB0000512	N-Acetyl-L-phenylalanine	level2	Organic acids and derivatives	Amino acids, peptides, and analogues	Carboxylic acids and derivatives
N-Acetyl-DL-tryptophan	0.59631	0.00992449	1.70743	2.28902	0.00355075	1.37841	0.979909	0.745642	0.11826	1.7161	0.0926778	1.15999	mzCloud	NA	NA	N-Acetyl-DL-tryptophan	level2	Organic acids and derivatives	Amino acids, peptides, and analogues	Carboxylic acids and derivatives
(2S,3S,4S,5R,6S)-3,4,5-trihydroxy-6-(5-hydroxy-4-oxo-2-phenylchromen-7-yl)oxyoxane-2-carboxylic acid	0.991231	0.715554	0.104754	7.38738	0.00679862	1.36784	4.39224	0.0211359	1.70312	1.05126	0.666118	0.347056	Public	NA	NA	(2S,3S,4S,5R,6S)-3,4,5-trihydroxy-6-(5-hydroxy-4-oxo-2-phenylchromen-7-yl)oxyoxane-2-carboxylic acid	level2	Phenylpropanoids and polyketides	Flavonoid glycosides	Flavonoids
4-Hydroxy-3- methoxyphenylglycol sulfate	0.851565	0.902048	0.216039	3.68115	0.0309885	0.853921	5.24791	0.00748681	2.08792	0.757813	0.666101	0.60442	mzCloud	NA	HMDB0000559	4-Hydroxy-3- methoxyphenylglycol sulfate	level2	Organic acids and derivatives	Arylsulfates	Organic sulfuric acids and derivatives
Indole-2-carboxylic acid	1.48133	0.161224	1.06196	2.40251	0.0167949	1.19922	2.00957	0.185913	1.49716	1.06369	0.637458	0.15662	mzCloud	NA	HMDB0002285	Indole-2-carboxylic acid	level2	Organoheterocyclic compounds	Indolecarboxylic acids and derivatives	Indoles and derivatives
Indole-3-acrylic acid	0.517716	0.00851979	1.90901	2.70284	0.0055308	1.54421	0.923495	0.837906	0.601148	1.40734	0.299006	0.712056	mzCloud	NA	NA	Indole-3-acrylic acid	level2	Organoheterocyclic compounds	Indoles	Indoles and derivatives
Apigenin 7-glucuronide	0.771167	0.339695	0.758525	14.8546	0.00150848	1.72532	4.02419	0.0184377	1.73365	0.999941	0.757927	0.416096	Public	NA	HMDB0240480	Apigenin 7-glucuronide	level2	Organic acids and derivatives	Amino acids, peptides, and analogues	Carboxylic acids and derivatives
5-Aminolevulinic acid	0.874374	0.356756	0.608169	0.852514	0.391832	0.653432	1.08785	0.409991	0.689185	0.851397	0.505059	0.474141	Decode	C00430	HMDB0001149	5-Aminolevulinic acid	level2	Organic acids and derivatives	Amino acids, peptides, and analogues	Carboxylic acids and derivatives
Epsilon-caprolactam	0.791016	0.500617	0.662376	0.682628	0.922714	0.80283	0.785778	0.462676	0.912318	1.18967	0.663567	0.446067	Decode	C06593	HMDB0062769	Epsilon-caprolactam	level2	Organoheterocyclic compounds	Caprolactams	Lactams
3-Hydroxyvalproic acid	1.60675	0.0444459	1.56611	0.824506	0.524625	0.604992	0.775049	0.586879	0.835034	0.717301	0.256968	0.703328	Decode	C16651	HMDB0013899	3-Hydroxyvalproic acid	level2	Lipids and lipid-like molecules	Fatty acids and conjugates	Fatty Acyls
8-Hydroxyquinoline	1.00333	0.584002	0.421509	1.92947	0.0130018	1.20318	2.59687	0.282109	1.08232	0.314952	0.115132	0.678806	mzCloud	C19434	NA	8-Hydroxyquinoline	level2	Organoheterocyclic compounds	8-hydroxyquinolines	Quinolines and derivatives
Quinoline	0.646198	0.0926046	1.41935	3.25762	0.000528715	1.51624	1.06967	0.690976	0.535233	1.52342	0.167464	0.992037	mzCloud	C06413	HMDB0033731	Quinoline	level2	Organoheterocyclic compounds	Not available	Quinolines and derivatives
9-(2,3-dihydroxypropoxy)-9-oxononanoic acid	0.354957	0.314001	0.77676	1.45801	0.601532	0.51608	1.50367	0.234785	1.30263	0.682514	0.0135564	1.42549	Public	NA	NA	9-(2,3-dihydroxypropoxy)-9-oxononanoic acid	level2	Lipids and lipid-like molecules	Fatty acids and conjugates	Fatty Acyls
Daidzin	0.072795	0.556747	0.774803	15.936	0.287476	0.600302	1.34174	0.449796	0.899607	1.05108	0.963706	0.181451	mzCloud	C10216	HMDB0033991	Daidzin	level2	Phenylpropanoids and polyketides	Isoflavonoid O-glycosides	Isoflavonoids
Mirtazapine	2.26397	0.258849	0.806272	0.00768504	0.247688	0.768778	0.683551	0.356837	1.10441	1.38206	0.483348	0.829887	Public	C07570	HMDB0014514	Mirtazapine	level2	Organoheterocyclic compounds	Not available	Piperazinoazepines
Hexanoylcarnitine	0.503804	0.082198	1.32751	0.367398	0.00754131	1.32424	0.665244	0.160553	1.17707	0.692425	0.137031	0.976014	mzCloud	NA	HMDB0000705	Hexanoylcarnitine	level2	Lipids and lipid-like molecules	Fatty acid esters	Fatty Acyls
Melatonin	0.48681	0.183773	1.13915	6.22789	0.00302254	1.27861	34.4661	0.0145007	1.41905	1.23164	0.464011	0.365239	mzCloud	C01598	HMDB0001389	Melatonin	level2	Organoheterocyclic compounds	Indoles	Indoles and derivatives
Valproic acid	1.01625	0.76169	0.164189	0.116643	0.0741274	0.818701	1.08047	0.271773	1.20891	0.793036	0.00224502	1.54433	Decode	C07185	HMDB0001877	Valproic acid	level2	Lipids and lipid-like molecules	Fatty acids and conjugates	Fatty Acyls
Ecgonine	1.21152	0.64438	0.601665	0.0935804	0.142599	0.790255	1.00216	0.668972	0.557946	1.05388	0.373098	0.212861	mzCloud	NA	NA	Ecgonine	level2	Alkaloids and derivatives	Not available	Tropane alkaloids
2-hydroxyquinoline	1.17899	0.108556	1.30103	0.586139	0.0381346	1.14937	0.949505	0.546714	0.733191	0.858159	0.483355	0.613991	Public	NA	NA	2-hydroxyquinoline	level2	Organoheterocyclic compounds	Quinolones and derivatives	Quinolines and derivatives
Isoferulic acid	1.10795	0.27461	0.871013	0.863583	0.306622	0.622663	0.996804	0.921108	0.0460465	1.70074	0.543393	0.625868	mzCloud	C10470	HMDB0000955	Isoferulic acid	level2	Phenylpropanoids and polyketides	Hydroxycinnamic acids and derivatives	Cinnamic acids and derivatives
Cinnamoylglycine	0.694656	0.237116	0.819611	3.47873	0.00505483	1.4227	1.28827	0.394725	0.664982	1.53382	0.558087	0.927662	mzCloud	NA	HMDB0011621	Cinnamoylglycine	level2	Organic acids and derivatives	Amino acids, peptides, and analogues	Carboxylic acids and derivatives
asterric acid	0.695818	0.035762	1.57181	0.557539	0.916178	0.662921	0.0256984	0.0321634	1.08013	18.2602	0.0527406	0.711817	Public	NA	NA	asterric acid	level2	Benzenoids	Diphenylethers	Benzene and substituted derivatives
2,4-diacetylphloroglucinol	0.482926	0.00159159	1.88908	1.48974	0.110884	0.926057	14.1614	0.150444	1.17672	2.63837	0.00819421	1.39592	Public	NA	NA	2,4-diacetylphloroglucinol	level2	Organic oxygen compounds	Carbonyl compounds	Organooxygen compounds
3-Hydroxydecanoic acid	0.803175	0.539132	0.872372	0.446584	0.00891427	1.57786	1.03838	0.942546	0.468177	0.812013	0.496827	0.422743	mzCloud	NA	HMDB0002203	3-Hydroxydecanoic acid	level2	Organic acids and derivatives	Medium-chain hydroxy acids and derivatives	Hydroxy acids and derivatives
3-Methyloxindole	1.85355	0.563402	0.769103	1.86321	0.146719	0.834709	1.83327	0.344984	1.05135	0.285898	0.29431	0.598376	Public	C02366	HMDB0304943	3-Methyloxindole	level2	Organoheterocyclic compounds	Indolines	Indoles and derivatives
Hexanoic acid	1.29087	0.209709	1.40711	0.0427621	0.155214	0.788926	1.431	0.201917	1.28911	0.470821	0.00996767	1.25041	mzCloud	C01585	HMDB0000535	Hexanoic acid	level2	Lipids and lipid-like molecules	Fatty acids and conjugates	Fatty Acyls
Pimelic acid	0.908085	0.694869	0.401367	1.12905	0.486923	0.491879	0.898696	0.799529	0.65226	1.00802	0.886565	0.258952	BMDB2	C02656	HMDB0000857	Pimelic acid	level2	Lipids and lipid-like molecules	Fatty acids and conjugates	Fatty Acyls
2-Oxindole	0.962253	0.957138	0.172197	1.34669	0.184764	0.636477	0.765718	0.432404	0.985932	3.67491	0.00174802	1.5664	mzCloud	C12312	HMDB0061918	2-Oxindole	level2	Organoheterocyclic compounds	Indolines	Indoles and derivatives
2-Hydroxybenzothiazole	1.14544	0.141843	1.16271	0.499669	0.159386	1.21745	0.970143	0.919763	0.350743	1.1647	0.37521	0.814117	mzCloud	NA	NA	2-Hydroxybenzothiazole	level2	Organoheterocyclic compounds	Not available	Benzothiazoles
Capryloylglycine	0.803363	0.887767	0.619962	0.376282	0.0137616	1.31908	1.12755	0.632066	0.646784	0.436668	0.0937896	1.30428	mzCloud	NA	HMDB0000832	Capryloylglycine	level2	Organic acids and derivatives	Amino acids, peptides, and analogues	Carboxylic acids and derivatives
Catechin	2.47748	0.0102125	1.38814	6.04022	2.36e-05	1.62314	0.333653	0.0165943	1.73808	9.86934	7.5e-05	1.40495	mzCloud	C17590	HMDB0127721	Catechin	level2	Phenylpropanoids and polyketides	Flavans	Flavonoids
Indoleacrylic acid	0.551987	0.00481282	2.0094	2.57605	0.00296478	1.62953	0.989944	0.979019	0.502431	1.24824	0.410274	0.567863	Decode	NA	HMDB0000734	Indoleacrylic acid	level2	Organoheterocyclic compounds	Indoles	Indoles and derivatives
Gramine	0.604997	0.00426749	1.9995	2.41606	0.000919753	1.72077	0.878374	0.696571	0.749151	1.02475	0.991239	0.640005	mzCloud	C08304	HMDB0035762	Gramine	level2	Organoheterocyclic compounds	Indoles	Indoles and derivatives
Daidzein	0.965886	0.911924	0.238756	8.25607	0.00503568	1.35371	2.7556	0.147384	1.45458	0.643254	0.586564	0.679496	mzCloud	C10208	HMDB0003312	Daidzein	level2	Phenylpropanoids and polyketides	Isoflav-2-enes	Isoflavonoids
Tetranor-PGDM	0.836753	0.828699	0.364696	0.183371	0.0507925	0.918842	2.69732	0.207631	1.79248	0.621251	0.247598	0.710049	mzCloud	NA	NA	Tetranor-PGDM	level2	Organic acids and derivatives	Medium-chain keto acids and derivatives	Keto acids and derivatives
Dodecanedioic acid	0.763506	0.309217	0.970717	0.630806	0.177788	0.756697	1.16795	0.596891	0.672354	1.24077	0.163896	0.978591	mzCloud	C02678	HMDB0000623	Dodecanedioic acid	level2	Lipids and lipid-like molecules	Fatty acids and conjugates	Fatty Acyls
Glycitein	0.998807	0.717503	0.289056	7.1829	0.000880245	1.68313	3.11822	0.00640662	2.0142	0.580782	0.697802	0.730464	mzCloud	C14536	HMDB0005781	Glycitein	level2	Phenylpropanoids and polyketides	Isoflav-2-enes	Isoflavonoids
13,14-dihydro-15-keto-tetranor Prostaglandin F1	0.271815	0.361694	0.814883	5.20115	0.194426	0.651841	0.442472	0.834358	0.786417	10.0297	0.0536136	0.827756	mzCloud	NA	NA	13,14-dihydro-15-keto-tetranor Prostaglandin F1	level2	Lipids and lipid-like molecules	Eicosanoids	Fatty Acyls
13,14-Dihydro-15-keto Prostaglandin J2	0.929274	0.672034	0.471413	1.03611	0.828281	0.179222	1.06344	0.522008	0.278946	1.7597	0.280071	0.95715	mzCloud	NA	NA	13,14-Dihydro-15-keto Prostaglandin J2	level2	Lipids and lipid-like molecules	Eicosanoids	Fatty Acyls
D-(+)-Camphor	1.10877	0.421546	0.856103	0.569223	0.0109106	1.59619	1.01636	0.763145	0.553802	0.973	0.96053	0.154779	mzCloud	C00808	HMDB0059838	D-(+)-Camphor	level2	Lipids and lipid-like molecules	Monoterpenoids	Prenol lipids
Genistein	0.892089	0.691697	0.385845	26.902	0.000249108	1.65509	2.90096	0.0502653	1.55312	0.576222	0.495378	0.719735	mzCloud	C06563	HMDB0003217	Genistein	level2	Phenylpropanoids and polyketides	Isoflav-2-enes	Isoflavonoids
Prostaglandin K1	0.549577	0.166369	1.16245	0.890843	0.563734	0.519414	1.61308	0.252624	1.16067	2.2079	0.0489216	1.27868	mzCloud	NA	NA	Prostaglandin K1	level2	Lipids and lipid-like molecules	Eicosanoids	Fatty Acyls
Jasmonic acid	0.789011	0.106924	1.288	0.697395	0.118844	1.03156	1.19381	0.235142	1.13149	1.01069	0.963921	0.0480853	mzCloud	C08491	HMDB0032797	Jasmonic acid	level2	Lipids and lipid-like molecules	Lineolic acids and derivatives	Fatty Acyls
2-[(1S,2S,4aR,8aS)-1-hydroxy-4a-methyl-8-methylidene-1,2,3,4,5,6,7,8a-octahydronaphthalen-2-yl]prop-2-enoic acid	0.724056	0.189615	1.09162	0.809856	0.891356	0.71388	0.733191	0.37784	1.00539	0.949079	0.788642	0.515878	Public	NA	NA	2-[(1S,2S,4aR,8aS)-1-hydroxy-4a-methyl-8-methylidene-1,2,3,4,5,6,7,8a-octahydronaphthalen-2-yl]prop-2-enoic acid	level2	Lipids and lipid-like molecules	Sesquiterpenoids	Prenol lipids
19(R)-Hydroxy prostaglandin F2a	3.10779	0.0743042	1.4176	0.443345	0.0519378	1.07722	1.1975	0.883776	0.625328	0.564561	0.17669	1.08578	mzCloud	NA	NA	19(R)-Hydroxy prostaglandin F2a	level2	Lipids and lipid-like molecules	Eicosanoids	Fatty Acyls
2-Mercaptobenzothiazole	1.00088	0.932533	0.431995	0.0438296	0.135251	1.052	1.08069	0.48344	0.809714	0.979621	0.852154	0.320818	mzCloud	C14437	HMDB0030524	2-Mercaptobenzothiazole	level2	Organoheterocyclic compounds	Not available	Benzothiazoles
ONONETIN	0.312935	0.40257	0.936622	14.7643	0.014884	0.902739	0.678505	0.149866	1.2113	1.31598	0.121218	0.331915	Public	NA	NA	ONONETIN	level2	Phenylpropanoids and polyketides	Not available	Stilbenes
Thromboxane B2	1.32555	0.368519	0.714178	0.894777	0.890614	0.624899	0.950917	0.646274	0.292729	1.21917	0.262943	0.753861	mzCloud	C05963	HMDB0003252	Thromboxane B2	level2	Lipids and lipid-like molecules	Eicosanoids	Fatty Acyls
Corticosterone	0.978149	0.83196	0.676525	0.636426	0.0208733	1.27789	0.97486	0.837443	0.372813	0.670782	0.102413	1.04793	mzCloud	C02140	HMDB0001547	Corticosterone	level2	Lipids and lipid-like molecules	Hydroxysteroids	Steroids and steroid derivatives
Glycocholic acid	1.32623	0.784325	0.738874	3.64437	0.0773809	1.1329	1.53116	0.309256	1.28478	3.28534	0.00236517	1.57812	mzCloud	C01921	HMDB0000138	Glycocholic acid	level2	Lipids and lipid-like molecules	Bile acids, alcohols and derivatives	Steroids and steroid derivatives
Decanoylcarnitine	0.760581	0.352714	0.914933	0.637497	0.1067	1.05532	0.634193	0.152731	1.42973	0.775646	0.261208	0.713067	mzCloud	NA	HMDB0000651	Decanoylcarnitine	level2	Lipids and lipid-like molecules	Fatty acid esters	Fatty Acyls
Tetrahydrocortisone	0.882637	0.455179	0.313418	0.810793	0.915635	0.652336	1.05054	0.939897	0.270404	1.68634	0.231893	0.763314	mzCloud	C05470	HMDB0000903	Tetrahydrocortisone	level2	Lipids and lipid-like molecules	Hydroxysteroids	Steroids and steroid derivatives
13,14-dihydro-15-keto-tetranor Prostaglandin D2	0.678638	0.390759	0.994151	0.78835	0.56081	0.420272	1.45981	0.58158	0.760167	1.95471	0.0288679	1.3599	mzCloud	NA	NA	13,14-dihydro-15-keto-tetranor Prostaglandin D2	level2	Organic oxygen compounds	Alcohols and polyols	Organooxygen compounds
Medroxyprogesterone	0.402844	0.176816	1.16677	5.23515	0.0137101	1.15552	2.73359	0.0727333	1.43385	3.74025	0.00542155	1.45285	mzCloud	C07119	HMDB0001939	Medroxyprogesterone	level2	Lipids and lipid-like molecules	Pregnane steroids	Steroids and steroid derivatives
(+/-)11(12)-DiHET	0.833029	0.371405	0.751076	0.996248	0.942452	0.669764	1.23343	0.428535	0.676476	0.961958	0.655857	0.169391	mzCloud	NA	NA	(+/-)11(12)-DiHET	level2	Lipids and lipid-like molecules	Eicosanoids	Fatty Acyls
Norcholic acid	0.554462	0.768723	0.763502	15.7143	0.00171248	1.09996	1.24843	0.911454	0.87969	25.2354	6.63e-07	1.89403	BMDB2	NA	HMDB0255727	Norcholic acid	level2	Lipids and lipid-like molecules	Bile acids, alcohols and derivatives	Steroids and steroid derivatives
Tetradecanedioic acid	0.559101	0.345898	0.983466	0.795864	0.546293	0.296088	1.34271	0.745942	0.67499	1.89801	0.0754444	1.22777	mzCloud	NA	HMDB0000872	Tetradecanedioic acid	level2	Lipids and lipid-like molecules	Fatty acids and conjugates	Fatty Acyls
2-Amino-1,3,4-octadecanetriol	1.17509	0.0970017	1.3451	0.73405	0.0137383	1.39408	1.11522	0.239541	1.14572	0.849356	0.0460511	1.26489	mzCloud	C12144	HMDB0004610	2-Amino-1,3,4-octadecanetriol	level2	Organic nitrogen compounds	Amines	Organonitrogen compounds
Lipoxin B4	1.46017	0.567507	0.711771	0.973655	0.880382	0.283921	0.43848	0.070213	1.31255	1.21487	0.45062	0.273467	mzCloud	C06315	HMDB0005082	Lipoxin B4	level2	Lipids and lipid-like molecules	Eicosanoids	Fatty Acyls
N,N-Dimethyldodecylamine N-oxide	1.16475	0.0437416	1.56897	0.525621	0.00754457	1.45889	1.0132	0.865117	0.457547	0.87213	0.111922	0.997918	Public	NA	NA	N,N-Dimethyldodecylamine N-oxide	level2	Organic nitrogen compounds	Aminoxides	Organonitrogen compounds
Prostaglandin F3a	0.836522	0.917483	0.591995	0.638359	0.735659	0.679007	0.929457	0.957074	0.384069	0.583555	0.652923	0.526991	mzCloud	C06476	HMDB0002122	Prostaglandin F3a	level2	Lipids and lipid-like molecules	Eicosanoids	Fatty Acyls
U-44069	1.53377	0.0533323	1.33553	0.589766	0.0716364	1.01223	2.94299	0.263378	1.55399	1.26976	0.427273	0.685319	mzCloud	NA	NA	U-44069	level2	Lipids and lipid-like molecules	Eicosanoids	Fatty Acyls
Progesterone	1.57813	0.0375695	1.53748	0.648912	0.165083	0.802638	2.50732	0.0294031	2.00139	1.3506	0.21216	0.851655	mzCloud	C00410	HMDB0001830	Progesterone	level2	Lipids and lipid-like molecules	Pregnane steroids	Steroids and steroid derivatives
8-iso Prostaglandin F2	2.54079	0.0199369	1.2857	0.50781	0.429669	0.690455	0.75496	0.482564	0.49655	1.05432	0.710416	0.797487	mzCloud	NA	NA	8-iso Prostaglandin F2	level2	Lipids and lipid-like molecules	Eicosanoids	Fatty Acyls
Lauroylcarnitine	0.765395	0.254066	0.980494	0.577925	0.0548411	1.17451	0.640961	0.0981975	1.59443	0.795241	0.297266	0.682998	BMDB	NA	HMDB0002250	Lauroylcarnitine	level2	Lipids and lipid-like molecules	Fatty acid esters	Fatty Acyls
Taurochenodeoxycholic acid	0.376504	0.0397089	1.41523	0.452258	0.0151938	1.36277	0.918412	0.968308	0.335788	0.44804	0.00741683	1.5827	mzCloud	C05465	HMDB0000951	Taurochenodeoxycholic acid	level2	Lipids and lipid-like molecules	Bile acids, alcohols and derivatives	Steroids and steroid derivatives
8-iso-13,14-dihydro-15-keto Prostaglandin F2a	1.9313	0.341043	1.05573	0.523629	0.302767	0.869	1.31662	0.458635	1.0177	0.73209	0.519658	0.754693	mzCloud	NA	NA	8-iso-13,14-dihydro-15-keto Prostaglandin F2a	level2	NA	NA	NA
2,6-Di-tert-butyl-1,4-benzoquinone	1.03286	0.990471	0.198633	1.3779	0.785722	0.572734	1.02693	0.746696	0.281053	0.677122	0.101926	0.95018	mzCloud	NA	HMDB0013817	2,6-Di-tert-butyl-1,4-benzoquinone	level2	Lipids and lipid-like molecules	Monoterpenoids	Prenol lipids
Polygodial	0.0580023	0.170917	1.04566	18.4508	0.144248	0.814574	1.38164	0.205788	1.37147	0.992969	0.889678	0.698082	mzCloud	C09712	NA	Polygodial	level2	Terpenoids	Farnesenes	Sesquiterpenoids (C15)
Kahweol	0.0741849	0.170345	1.0828	14.426	0.14239	0.845253	1.36258	0.153193	1.44629	1.03046	0.815973	0.432272	mzCloud	NA	NA	Kahweol	level2	Organoheterocyclic compounds	Not available	Naphthofurans
4-Hydroxybenzaldehyde	0.0431088	0.142236	1.12762	23.9008	0.130283	0.883947	1.35389	0.166083	1.41085	1.05364	0.645279	0.550881	mzCloud	C00633	HMDB0011718	4-Hydroxybenzaldehyde	level2	Organic oxygen compounds	Carbonyl compounds	Organooxygen compounds
3-Methoxybenzaldehyde	0.26435	0.130792	1.13196	3.89761	0.112747	0.880271	1.35389	0.166083	1.41085	1.05364	0.645279	0.550881	mzCloud	NA	HMDB0031459	3-Methoxybenzaldehyde	level2	Benzenoids	Benzoyl derivatives	Benzene and substituted derivatives
Methylhippuric acid	0.086069	0.13828	1.12692	11.971	0.124673	0.879538	1.35389	0.166083	1.41085	1.05364	0.645279	0.550881	mzCloud	NA	HMDB0000859	Methylhippuric acid	level2	Organic acids and derivatives	Amino acids, peptides, and analogues	Carboxylic acids and derivatives
Prostaglandin K2	0.591678	0.030234	1.54523	0.736262	0.0672024	0.997666	1.25918	0.504192	1.18831	0.64159	0.000460235	1.77948	mzCloud	NA	NA	Prostaglandin K2	level2	Lipids and lipid-like molecules	Eicosanoids	Fatty Acyls
Carbaprostacyclin	1.09038	0.341458	0.210926	0.677686	0.145026	0.863115	2.06694	0.318569	0.907195	0.763679	0.513583	0.803206	mzCloud	NA	NA	Carbaprostacyclin	level2	Lipids and lipid-like molecules	Eicosanoids	Fatty Acyls
Rotenone	1.29517	0.520059	0.651314	32.8089	3.23e-06	1.66443	1.19952	0.510251	0.81523	37.0477	3.35e-06	1.49411	mzCloud	C07593	HMDB0034436	Rotenone	level2	Phenylpropanoids and polyketides	Rotenoids	Isoflavonoids
Andrographolide	0.488656	0.882507	0.682971	5.04469	0.0934956	0.715119	1.13334	0.371565	0.18207	3.72603	0.132304	0.678506	mzCloud	C20214	NA	Andrographolide	level2	Terpenoids	Labdanes	Diterpenoids (C20)
Tetrahydrocorticosterone	0.881554	0.61529	0.662929	0.609087	0.0923245	1.1011	20.3448	0.110987	1.44453	1.59686	0.223125	0.805727	mzCloud	C05476	HMDB0000268	Tetrahydrocorticosterone	level2	Lipids and lipid-like molecules	Hydroxysteroids	Steroids and steroid derivatives
Taurodeoxycholic acid	3.60322	0.145316	1.09841	0.532873	0.980189	0.535704	1.51972	0.698315	0.666578	4.13511	0.0544617	1.11988	BMDB2	C05463	HMDB0000896	Taurodeoxycholic acid	level2	Lipids and lipid-like molecules	Bile acids, alcohols and derivatives	Steroids and steroid derivatives
Aldosterone	0.527055	0.580493	0.846235	3.07503	0.0658844	0.954359	0.650368	0.576719	0.926831	11.1069	0.000766007	1.38768	mzCloud	C01780	HMDB0000037	Aldosterone	level2	Lipids and lipid-like molecules	Hydroxysteroids	Steroids and steroid derivatives
15-Keto prostaglandin F2a	1.10789	0.641689	0.800473	0.703377	0.214445	1.02268	1.24682	0.665011	0.638174	0.427631	0.00723105	1.66429	mzCloud	C05960	HMDB0004240	15-Keto prostaglandin F2a	level2	Lipids and lipid-like molecules	Eicosanoids	Fatty Acyls
2,3-Dinor prostaglandin E1	0.733709	0.456231	0.695096	1.23843	0.67225	0.44392	1.1077	0.838924	0.453151	1.70133	0.0443811	1.18412	mzCloud	NA	NA	2,3-Dinor prostaglandin E1	level2	Lipids and lipid-like molecules	Eicosanoids	Fatty Acyls
3-HYDROXY-4-(SUCCIN-2-YL)-CARYOLANE delta-LACTONE	0.287611	0.0464335	1.10876	2.94456	0.0884974	0.756104	1.30791	0.969846	0.553867	2.20893	0.0176807	1.43955	Public	NA	NA	3-HYDROXY-4-(SUCCIN-2-YL)-CARYOLANE delta-LACTONE	level2	Organoheterocyclic compounds	Delta valerolactones	Lactones
8-Iso-15-keto-prostaglandin-F2	1.95477	0.0680149	1.48039	0.672755	0.122476	0.926093	1.07955	0.885578	0.238709	0.507592	0.00797248	1.47132	mzCloud	NA	NA	8-Iso-15-keto-prostaglandin-F2	level2	Lipids and lipid-like molecules	Eicosanoids	Fatty Acyls
Pregnenolone	1.27567	0.312293	0.705826	0.845339	0.33235	0.677131	0.603863	0.0853285	1.5639	0.867066	0.866242	0.677601	mzCloud	C01953	HMDB0000253	Pregnenolone	level2	Lipids and lipid-like molecules	Pregnane steroids	Steroids and steroid derivatives
ursodeoxycholic acid	0.453179	0.496543	0.955873	3.62415	0.0964715	0.943345	0.845057	0.485986	0.50586	7.64478	0.00144212	1.68661	BMDB2	C07880	HMDB0000946	ursodeoxycholic acid	level2	Lipids and lipid-like molecules	Bile acids, alcohols and derivatives	Steroids and steroid derivatives
Dehydrocholic acid	0.26387	0.282332	1.16051	5.22858	0.0531003	0.926327	2.88759	0.401125	0.92754	2.62224	0.200622	0.880732	BMDB2	NA	NA	Dehydrocholic acid	level2	Lipids and lipid-like molecules	Bile acids, alcohols and derivatives	Steroids and steroid derivatives
(+/-)9-HpODE	0.337798	0.717062	0.709543	0.788404	0.165111	0.394466	1.38144	0.0910249	1.62057	0.469106	0.0162463	1.1294	mzCloud	NA	NA	(+/-)9-HpODE	level2	Lipids and lipid-like molecules	Lineolic acids and derivatives	Fatty Acyls
Hexadecanedioic acid	0.61895	0.302668	0.932742	0.524571	0.217998	0.756953	1.10314	0.915952	0.280938	2.45707	0.032749	1.33881	mzCloud	C19615	HMDB0000672	Hexadecanedioic acid	level2	Lipids and lipid-like molecules	Fatty acids and conjugates	Fatty Acyls
taurohyocholic acid	0.625935	0.176844	0.966347	0.61465	0.149185	1.23772	1.60239	0.451254	1.19927	0.5153	0.335107	0.921855	Public	NA	NA	taurohyocholic acid	level2	Lipids and lipid-like molecules	Bile acids, alcohols and derivatives	Steroids and steroid derivatives
D-Sphingosine	1.34977	0.160772	1.1252	0.644729	0.152603	0.89023	0.840372	0.301798	0.998122	0.84486	0.221357	0.813865	mzCloud	C00319	HMDB0000252	D-Sphingosine	level2	Organic nitrogen compounds	Amines	Organonitrogen compounds
Tanespimycin	1.00868	0.75659	0.473576	0.281924	0.00505032	1.27843	1.33248	0.351621	1.2246	0.262295	0.0016128	1.39771	mzCloud	D06650	NA	Tanespimycin	level2	Phenylpropanoids and polyketides	Not available	Macrolactams
12-Epileukotriene B4	1.32529	0.171284	1.2989	0.400656	0.0692401	1.23926	0.777804	0.21381	1.29211	0.739946	0.093457	1.15106	mzCloud	NA	NA	12-Epileukotriene B4	level2	Organic oxygen compounds	Alcohols and polyols	Organooxygen compounds
15-keto Prostaglandin E1	0.272822	0.891142	0.683917	1.32544	0.351145	0.348619	1.07787	0.669107	0.254098	0.725871	0.419445	0.597187	mzCloud	C04654	HMDB0001320	15-keto Prostaglandin E1	level2	Lipids and lipid-like molecules	Eicosanoids	Fatty Acyls
15-Deoxy-<U+0394>12,14-prostaglandin D2	0.675226	0.257378	1.06401	0.88222	0.807325	0.44731	1.16387	0.912323	0.479219	1.78006	0.00774879	1.51389	mzCloud	NA	NA	15-Deoxy-<U+0394>12,14-prostaglandin D2	level2	NA	NA	NA
(+/-)9,10-dihydroxy-12Z-octadecenoic acid	1.09188	0.561591	0.596887	0.41191	0.000363495	1.5538	0.951437	0.953684	0.275681	0.727544	0.214818	0.760717	mzCloud	NA	NA	(+/-)9,10-dihydroxy-12Z-octadecenoic acid	level2	Lipids and lipid-like molecules	Fatty acids and conjugates	Fatty Acyls
Cannabidiolic acid	0.464148	0.236478	0.940042	0.690904	0.507061	0.495432	1.61424	0.465157	1.02922	1.99764	0.00254097	1.61827	mzCloud	C10784	NA	Cannabidiolic acid	level2	PK Polyketides	PK1312 Other aromatic polyketides	PK13 Aromatic polyketides
(+/-)8(9)-EET	0.395278	0.233016	0.965825	2.24134	0.371044	0.64517	1.6759	0.542329	0.898296	2.9676	0.0521448	1.16148	mzCloud	NA	NA	(+/-)8(9)-EET	level2	Lipids and lipid-like molecules	Fatty acids and conjugates	Fatty Acyls
Prostaglandin B1	1.12949	0.445301	0.73171	0.410864	0.0036544	1.55172	0.975835	0.807316	0.241823	0.785139	0.350704	0.551381	mzCloud	C00959	HMDB0002982	Prostaglandin B1	level2	Lipids and lipid-like molecules	Eicosanoids	Fatty Acyls
11-Ketotestosterone	1.22402	0.681512	0.569717	1.18876	0.379335	0.71744	0.896227	0.487321	0.542488	1.50294	0.0847239	1.08812	mzCloud	C14256	NA	11-Ketotestosterone	level2	Lipids and lipid-like molecules	Androstane steroids	Steroids and steroid derivatives
8(S),15(S)-DiHETE	1.12882	0.354855	0.530216	0.72439	0.711024	0.626799	0.985904	0.623722	0.519702	0.513211	0.10754	0.946149	mzCloud	NA	NA	8(S),15(S)-DiHETE	level2	Lipids and lipid-like molecules	Eicosanoids	Fatty Acyls
Glycodeoxycholic acid	1.76786	0.444086	1.05116	0.877945	0.99081	0.291982	0.757066	0.704485	0.724938	2.53435	0.063768	1.12307	mzCloud	C05464	HMDB0000631	Glycodeoxycholic acid	level2	Lipids and lipid-like molecules	Bile acids, alcohols and derivatives	Steroids and steroid derivatives
Chenodeoxycholylglycine	1.41032	0.742009	0.874026	0.992497	0.894827	0.1798	0.842444	0.752512	0.445109	1.78542	0.153304	0.735971	Public	NA	HMDB0242392	Chenodeoxycholylglycine	level2	Lipids and lipid-like molecules	Bile acids, alcohols and derivatives	Steroids and steroid derivatives
PALMITOYLCARNITINE	0.743152	0.11584	1.26589	0.416492	0.00852287	1.45153	0.638172	0.0632688	1.88791	0.856314	0.343388	0.593411	BMDB	C02990	HMDB0000846	PALMITOYLCARNITINE	level2	Lipids and lipid-like molecules	Fatty acid esters	Fatty Acyls
15(S)-HpETE	1.47391	0.0229882	1.75705	0.701762	0.377296	0.873901	0.834054	0.201208	1.23544	0.677694	0.00900968	1.43926	mzCloud	NA	NA	15(S)-HpETE	level2	Lipids and lipid-like molecules	Eicosanoids	Fatty Acyls
Cannabigerolic acid	0.543978	0.110011	1.20668	0.945981	0.643848	0.404094	1.29387	0.465959	0.958906	1.94954	0.00966783	1.52222	mzCloud	C20406	NA	Cannabigerolic acid	level2	Benzenoids	Benzoic acids and derivatives	Benzene and substituted derivatives
Cafestol	0.90987	0.661153	0.561798	0.960024	0.867122	0.420819	1.54791	0.381653	0.971876	0.958481	0.826977	0.218301	mzCloud	C09066	HMDB0035710	Cafestol	level2	Organoheterocyclic compounds	Not available	Naphthofurans
12-Oxo phytodienoic acid	0.471617	0.0983347	1.11981	1.01039	0.642961	0.230128	2.10294	0.327656	1.17389	3.41554	0.0162396	1.1839	mzCloud	C01226	NA	12-Oxo phytodienoic acid	level2	FA Fatty acyls	FA0201 12-oxophytodienoic acid metabolites	FA02 Octadecanoids
Tris(2-butoxyethyl) phosphate	1.02888	0.755964	0.311487	0.393126	0.433245	0.622325	0.89457	0.635093	0.692967	0.864341	0.360983	0.524704	Public	C14446	HMDB0259275	Tris(2-butoxyethyl) phosphate	level2	Organic acids and derivatives	Phosphate esters	Organic phosphoric acids and derivatives
Prostaglandin F2a 1-11-lactone	1.76029	0.0452429	1.56205	0.383345	0.0271838	1.24857	0.863922	0.41731	0.744032	0.38674	0.000221949	1.81676	mzCloud	NA	NA	Prostaglandin F2a 1-11-lactone	level2	NA	NA	NA
NCGC00384809-01!5-[5-hydroxy-3-(hydroxymethyl)pentyl]-8a-(hydroxymethyl)-5,6-dimethyl-3,4,4a,6,7,8-hexahydronaphthalene-1-carboxylic acid [IIN-based on: CCMSLIB00000847958]	1.8732	0.0289789	1.66237	0.384702	0.0268527	1.22022	0.891913	0.500263	0.691156	0.364691	0.000325152	1.7621	Public	NA	NA	NCGC00384809-01!5-[5-hydroxy-3-(hydroxymethyl)pentyl]-8a-(hydroxymethyl)-5,6-dimethyl-3,4,4a,6,7,8-hexahydronaphthalene-1-carboxylic acid [IIN-based on: CCMSLIB00000847958]	level2	NA	NA	NA
13(S)-HOTrE	1.04766	0.425897	0.252082	0.435432	0.0235378	1.10873	0.875342	0.769834	0.418074	0.487896	0.0335553	1.05905	mzCloud	C16316	NA	13(S)-HOTrE	level2	FA Fatty acyls	FA0200 Other Octadecanoids	FA02 Octadecanoids
15-epi Prostaglandin A1	1.51296	0.107333	1.0629	0.364227	0.0586887	1.24308	0.697051	0.21089	1.09454	0.409882	0.00156373	1.61768	mzCloud	NA	NA	15-epi Prostaglandin A1	level2	Lipids and lipid-like molecules	Eicosanoids	Fatty Acyls
9-Oxo-10(E),12(E)-octadecadienoic acid	1.17529	0.250701	0.44419	0.403275	0.0185236	1.1961	0.795684	0.732983	0.556451	0.479223	0.0947682	0.882306	mzCloud	C14766	HMDB0004669	9-Oxo-10(E),12(E)-octadecadienoic acid	level2	Lipids and lipid-like molecules	Lineolic acids and derivatives	Fatty Acyls
Chenodeoxycholic Acid	0.75035	0.975783	0.623008	4.34928	0.0123073	1.04895	1.80426	0.296494	1.10382	4.32649	0.000877316	1.45659	mzCloud	NA	NA	Chenodeoxycholic Acid	level2	Lipids and lipid-like molecules	Bile acids, alcohols and derivatives	Steroids and steroid derivatives
glycolithocholic acid	1.77778	0.405696	0.966144	3.83868	0.214092	0.77392	0.494148	0.242314	1.18382	13.3556	0.000308965	1.31338	Public	NA	NA	glycolithocholic acid	level2	Lipids and lipid-like molecules	Bile acids, alcohols and derivatives	Steroids and steroid derivatives
Tetranor-12(S)-HETE	0.590625	0.205564	1.13698	0.426216	0.00905187	1.49169	1.18774	0.449903	0.588329	0.91434	0.47425	0.247584	mzCloud	NA	HMDB0060055	Tetranor-12(S)-HETE	level2	Lipids and lipid-like molecules	Fatty acids and conjugates	Fatty Acyls
Tetranor-12R-HETE	0.577512	0.155344	1.35885	0.659887	0.997847	0.77532	1.12883	0.61167	0.40773	1.18302	0.763603	0.452003	mzCloud	NA	NA	Tetranor-12R-HETE	level2	Lipids and lipid-like molecules	Fatty acids and conjugates	Fatty Acyls
11-Deoxy prostaglandin F2	0.909664	0.867987	0.478333	1.58908	0.485421	0.632809	0.733619	0.728213	0.896294	3.07844	0.0188142	1.23749	mzCloud	NA	NA	11-Deoxy prostaglandin F2	level2	Lipids and lipid-like molecules	Eicosanoids	Fatty Acyls
20-Hydroxy-(5Z,8Z,11Z,14Z)-eicosatetraenoic acid	1.53793	0.0292754	1.66201	0.57973	0.145755	1.04222	0.903987	0.537831	0.508662	0.769458	0.11407	1.07666	mzCloud	C14748	HMDB0005998	20-Hydroxy-(5Z,8Z,11Z,14Z)-eicosatetraenoic acid	level2	Lipids and lipid-like molecules	Fatty acids and conjugates	Fatty Acyls
(+/-)19(20)-DiHDPA	0.800321	0.388534	0.893849	0.879019	0.584503	0.657244	0.896566	0.717096	0.390171	2.10758	0.013631	1.30982	mzCloud	NA	NA	(+/-)19(20)-DiHDPA	level2	Lipids and lipid-like molecules	Fatty acids and conjugates	Fatty Acyls
17a-Hydroxypregnenolone	2.27096	0.031213	1.49009	0.265815	0.0088045	1.35957	0.73259	0.238927	1.02196	0.305231	0.00022199	1.97708	mzCloud	C05138	HMDB0000363	17a-Hydroxypregnenolone	level2	Lipids and lipid-like molecules	Pregnane steroids	Steroids and steroid derivatives
(1R,2R,5S,8R,14R,15R,16S)-16-hydroxy-1,2,14,17,17-pentamethyl-8-(prop-1-en-2-yl)pentacyclo[11.7.0.0	0.496283	0.536296	0.968505	10.0513	0.00249524	1.159	0.941423	0.70747	0.175832	7.77981	0.00264669	1.39281	Public	NA	NA	(1R,2R,5S,8R,14R,15R,16S)-16-hydroxy-1,2,14,17,17-pentamethyl-8-(prop-1-en-2-yl)pentacyclo[11.7.0.0	level2	Lipids and lipid-like molecules	Polyprenols	Prenol lipids
Benzylidenacetone	1.92394	0.00144202	2.15227	0.561379	0.0174119	1.29251	0.82171	0.181498	1.29343	0.723657	0.000831835	1.66792	Public	NA	NA	Benzylidenacetone	level2	Organic compounds	Benzene and substituted derivatives	Benzenoids
Eucalyptol	1.63298	0.000969077	2.1314	0.661101	0.0210559	1.34716	0.758387	0.0845042	1.60527	0.829797	0.0982668	0.979845	mzCloud	C09844	HMDB0004472	Eucalyptol	level2	Organoheterocyclic compounds	Not available	Oxanes
NCGC00384702-01!(2Z,6E,10E)-12-hydroxy-6,10-dimethyl-2-(4-methylpent-3-enyl)dodeca-2,6,10-trienoic acid [IIN-based on: CCMSLIB00000846288]	1.74737	0.00276249	2.13948	0.619701	0.0300444	1.30081	0.659789	0.179965	1.65162	0.719161	0.00670211	1.45244	Public	NA	NA	NCGC00384702-01!(2Z,6E,10E)-12-hydroxy-6,10-dimethyl-2-(4-methylpent-3-enyl)dodeca-2,6,10-trienoic acid [IIN-based on: CCMSLIB00000846288]	level2	NA	NA	NA
Linoleoyl ethanolamide	1.32774	0.766514	0.553174	0.282664	0.111949	1.31234	0.382848	0.0160115	2.23645	1.98149	0.0656355	1.23739	mzCloud	NA	NA	Linoleoyl ethanolamide	level2	Organic nitrogen compounds	Amines	Organonitrogen compounds
11,12-Epoxy-(5Z,8Z,11Z)-icosatrienoic acid	2.19176	0.00369024	2.16152	0.515632	0.0440571	1.21899	0.836299	0.294898	0.885508	0.632962	0.00973352	1.44459	mzCloud	C14770	NA	11,12-Epoxy-(5Z,8Z,11Z)-icosatrienoic acid	level2	FA Fatty acyls	FA0305 Hydroxy/hydroperoxyeicosatrienoic acids	FA03 Eicosanoids
16,16-Dimethyl prostaglandin A2	3.08709	0.0318503	1.72345	0.437578	0.112019	1.01543	0.873393	0.827109	0.506981	0.50282	0.0863197	1.50769	mzCloud	NA	NA	16,16-Dimethyl prostaglandin A2	level2	Lipids and lipid-like molecules	Eicosanoids	Fatty Acyls
(+/-)12(13)-DiHOME	1.1182	0.520319	0.472903	0.640739	0.191021	0.833444	0.949811	0.805953	0.307137	0.646661	0.779842	0.409842	mzCloud	C14829	HMDB0004705	(+/-)12(13)-DiHOME	level2	Lipids and lipid-like molecules	Fatty acids and conjugates	Fatty Acyls
(+/-)11(12)-EET	1.58432	0.0293888	1.43472	0.172994	0.0122095	1.15651	0.940101	0.613239	0.522978	0.714719	0.0211971	1.35533	mzCloud	NA	NA	(+/-)11(12)-EET	level2	Lipids and lipid-like molecules	Eicosanoids	Fatty Acyls
NCGC00381425-01!8-hydroxy-8-(3-octyloxiran-2-yl)octanoic acid [IIN-based on: CCMSLIB00000846585]	0.885164	0.918971	0.501566	0.294533	0.0578397	1.06449	1.01257	0.652366	0.272256	1.82197	0.162153	0.956753	Public	NA	NA	NCGC00381425-01!8-hydroxy-8-(3-octyloxiran-2-yl)octanoic acid [IIN-based on: CCMSLIB00000846585]	level2	NA	NA	NA
Bilirubin	1.22903	0.817546	0.356083	3.14152	0.0162958	1.00047	1.49861	0.225709	1.0302	1.49094	0.0656996	0.341975	mzCloud	C00486	HMDB0000054	Bilirubin	level2	Organoheterocyclic compounds	Bilirubins	Tetrapyrroles and derivatives
1a,1b-Dihomo prostaglandin F2a	0.749611	0.00863384	1.74013	1.05227	0.534978	0.239104	0.853235	0.743457	0.587161	1.65502	0.158545	0.843237	mzCloud	NA	NA	1a,1b-Dihomo prostaglandin F2a	level2	NA	NA	NA
(+/-)-CP 47,497-C7-Hydroxy metabolite	1.70756	0.064223	1.53362	0.237465	0.00729148	1.30024	0.852143	0.335793	0.96253	0.302356	9.51e-06	1.96505	mzCloud	NA	NA	(+/-)-CP 47,497-C7-Hydroxy metabolite	level2	Benzenoids	Cyclohexylphenols	Benzene and substituted derivatives
15-OxoEDE	1.23126	0.286715	0.741227	1.9499	0.150213	1.22586	0.823326	0.59017	0.751303	6.33458	0.000293406	1.48863	mzCloud	NA	NA	15-OxoEDE	level2	Lipids and lipid-like molecules	Fatty acids and conjugates	Fatty Acyls
(9cis)-Retinal	3.99763	0.000435933	2.18187	0.335681	0.0169198	1.23964	1.47144	0.810943	0.966246	0.286196	0.00145277	1.49097	mzCloud	C16681	HMDB0006218	(9cis)-Retinal	level2	Lipids and lipid-like molecules	Retinoids	Prenol lipids
5a-Pregnan-3,20-dione	4.55962	0.000210457	2.28662	0.335222	0.0251723	1.17601	1.44732	0.888516	0.919221	0.286705	0.00234608	1.509	mzCloud	C03681	HMDB0003759	5a-Pregnan-3,20-dione	level2	Lipids and lipid-like molecules	Pregnane steroids	Steroids and steroid derivatives
PHOSPHORYLCHOLINE	1.00905	0.872224	0.28814	0.977894	0.844939	0.262289	0.987168	0.840762	0.309916	1.01326	0.830612	0.444154	Public	NA	NA	PHOSPHORYLCHOLINE	level2	Organic nitrogen compounds	Quaternary ammonium salts	Organonitrogen compounds
Glycyrrhetinic Acid	0.987668	0.798695	0.427765	6.51695	0.00896867	1.1635	0.71013	0.8318	0.724193	11.0154	0.00303968	1.232	Public	NA	NA	Glycyrrhetinic Acid	level2	Lipids and lipid-like molecules	Triterpenoids	Prenol lipids
Anandamide (AEA)	0.430956	0.771132	0.668124	2.51454	0.555982	0.553485	0.843529	0.313091	0.910297	0.812321	0.173463	0.873098	mzCloud	C11695	HMDB0004080	Anandamide (AEA)	level2	Organic nitrogen compounds	Amines	Organonitrogen compounds
Prostaglandin A1 ethyl ester	1.05851	0.633884	0.380888	0.313309	0.00191043	1.37485	0.89251	0.708732	0.472112	0.551452	0.0134899	1.44759	mzCloud	NA	NA	Prostaglandin A1 ethyl ester	level2	Lipids and lipid-like molecules	Eicosanoids	Fatty Acyls
Glycerophospho-N-palmitoyl ethanolamine	0.963215	0.654696	0.379252	0.924817	0.751356	0.505937	0.933655	0.34644	1.06203	0.883802	0.092561	1.00013	mzCloud	NA	NA	Glycerophospho-N-palmitoyl ethanolamine	level2	Lipids and lipid-like molecules	Glycerophosphoethanolamines	Glycerophospholipids
16-Hydroxyhexadecanoic acid	0.961455	0.775559	0.298125	0.618948	0.0106407	1.30564	0.832335	0.585448	0.721444	0.896502	0.394792	0.350651	mzCloud	C18218	HMDB0006294	16-Hydroxyhexadecanoic acid	level2	Lipids and lipid-like molecules	Fatty acids and conjugates	Fatty Acyls
17(S)-HETE	0.817982	0.473313	0.99757	0.396717	0.00108062	1.66676	0.913504	0.949562	0.37715	0.586783	0.0391177	1.19557	mzCloud	NA	NA	17(S)-HETE	level2	Lipids and lipid-like molecules	Eicosanoids	Fatty Acyls
Oleoyl ethanolamide	0.548751	0.605461	0.689491	1.56096	0.87425	0.478919	0.924124	0.59556	0.712005	0.766193	0.0683651	1.09562	mzCloud	C20792	HMDB0002088	Oleoyl ethanolamide	level2	Organic nitrogen compounds	Amines	Organonitrogen compounds
(+/-)5(6)-EET	1.27966	0.458589	0.618574	0.328779	0.0479339	1.41475	0.713609	0.181299	0.837747	0.912264	0.578349	0.333925	mzCloud	NA	NA	(+/-)5(6)-EET	level2	Lipids and lipid-like molecules	Fatty acids and conjugates	Fatty Acyls
Oleamide	1.17074	0.324179	0.800134	1.02534	0.56662	0.897352	1.01575	0.879007	0.688901	0.769787	0.269511	0.805022	mzCloud	C19670	HMDB0002117	Oleamide	level2	Lipids and lipid-like molecules	Fatty amides	Fatty Acyls
Myristic acid	1.19724	0.307126	0.925734	0.413662	0.000857541	1.48735	0.458923	0.0410514	1.76614	0.902607	0.422139	0.260035	mzCloud	C06424	HMDB0000806	Myristic acid	level2	Lipids and lipid-like molecules	Fatty acids and conjugates	Fatty Acyls
5a-Dihydrotestosterone	0.86894	0.491162	0.899353	0.372354	0.00105254	1.34701	0.76343	0.168609	1.31427	0.556823	0.00781226	1.39081	mzCloud	C03917	HMDB0002961	5a-Dihydrotestosterone	level2	Lipids and lipid-like molecules	Androstane steroids	Steroids and steroid derivatives
Docosahexaenoic acid	0.917843	0.483431	0.609527	0.639391	0.000860943	1.82555	0.838634	0.170432	1.44502	0.883219	0.304668	0.678964	mzCloud	C06429	HMDB0002183	Docosahexaenoic acid	level2	Lipids and lipid-like molecules	Fatty acids and conjugates	Fatty Acyls
Arachidonic acid	1.05505	0.60395	0.531682	0.775873	0.0117772	1.35402	1.04054	0.827476	0.296237	0.9349	0.622171	0.382742	mzCloud	C00219	HMDB0001043	Arachidonic acid	level2	Lipids and lipid-like molecules	Fatty acids and conjugates	Fatty Acyls
Arachidonoyl amide	1.83411	0.569157	0.685939	0.863977	0.874854	0.799369	0.889337	0.3385	1.20409	0.671451	0.206674	0.975232	mzCloud	NA	NA	Arachidonoyl amide	level2	Lipids and lipid-like molecules	Fatty amides	Fatty Acyls
Palmitoleic acid	1.23651	0.436957	0.7018	0.187362	0.000449643	1.36838	0.293287	0.039177	1.71527	0.556599	0.118808	0.843416	mzCloud	C08362	HMDB0003229	Palmitoleic acid	level2	Lipids and lipid-like molecules	Fatty acids and conjugates	Fatty Acyls
5-(8,11-Pentadecadienyl)-1,3-benzenediol	0.933778	0.678499	0.302807	0.427773	0.0136925	1.49818	0.782423	0.495282	0.860722	0.528338	0.0226262	1.28235	Public	NA	HMDB0038534	5-(8,11-Pentadecadienyl)-1,3-benzenediol	level2	Benzenoids	Benzenediols	Phenols
2-Methylglutaric acid	0.7797	0.100735	1.33473	0.87291	0.222676	0.715726	0.898819	0.679273	0.591512	0.926824	0.539655	0.29346	BMDB	NA	HMDB0000422	2-Methylglutaric acid	level3	Lipids and lipid-like molecules	Fatty acids and conjugates	Fatty Acyls
Galactitol	0.92576	0.68813	0.622811	1.54707	0.880635	0.415205	2.49223	0.578445	0.892061	1.10284	0.661846	0.471564	BMDB	C01697	HMDB0000107	Galactitol	level3	Organic oxygen compounds	Carbohydrates and carbohydrate conjugates	Organooxygen compounds
N-Acetyl-L-aspartic acid	1.07113	0.850754	0.835073	0.948958	0.905552	0.729951	1.14596	0.54025	0.83882	0.601236	0.0014805	1.61808	Masslist	C01042	HMDB0000812	N-Acetyl-L-aspartic acid	level3	Organic acids and derivatives	Amino acids, peptides, and analogues	Carboxylic acids and derivatives
4-Hydroxybenzoic acid	0.92249	0.799321	0.265856	0.602004	0.180554	0.777771	1.48938	0.308853	1.00454	0.457568	0.111051	0.97475	mzCloud	C00156	HMDB0000500	4-Hydroxybenzoic acid	level3	Benzenoids	Benzoic acids and derivatives	Benzene and substituted derivatives
Balenine	0.390693	0.346232	1.18118	4.60986	0.0988144	1.10655	1.38085	0.3335	1.01744	0.716796	0.147902	0.854105	Masslist	NA	HMDB0005769	Balenine	level3	Organic acids and derivatives	Hybrid peptides	Peptidomimetics
Kojic acid	0.842436	0.181347	1.0427	1.42682	0.0108846	1.40884	1.07768	0.494819	0.554802	0.82608	0.185602	0.819766	mzCloud	C14516	HMDB0032923	Kojic acid	level3	Organoheterocyclic compounds	Pyranones and derivatives	Pyrans
3-Hydroxymethylglutaric acid	0.858661	0.245675	0.960759	1.42191	0.0253529	1.25029	1.13169	0.35958	0.802511	0.780924	0.131067	0.935934	Public	C03761	HMDB0000355	3-Hydroxymethylglutaric acid	level3	Lipids and lipid-like molecules	Fatty acids and conjugates	Fatty Acyls
DL-Lysine	1.19359	0.227286	1.07413	0.809895	0.15846	0.863321	0.942239	0.647764	0.494223	1.14627	0.299969	0.721156	mzCloud	C16440	HMDB0142894	DL-Lysine	level3	Organic acids and derivatives	Amino acids, peptides, and analogues	Carboxylic acids and derivatives
Methylsuccinic acid	0.894581	0.250947	1.02111	1.2	0.152948	0.641265	1.1311	0.367888	0.816652	0.821862	0.250071	0.704686	mzCloud	NA	HMDB0001844	Methylsuccinic acid	level3	Lipids and lipid-like molecules	Fatty acids and conjugates	Fatty Acyls
Erythritol	1.11501	0.419153	0.799093	1.01274	0.950285	0.328987	1.51895	0.0183067	2.02109	0.987596	0.947058	0.266414	BMDB	C00503	HMDB0002994	Erythritol	level3	Organic oxygen compounds	Carbohydrates and carbohydrate conjugates	Organooxygen compounds
Allantoin	0.749854	0.0809437	1.38728	2.05515	0.000510482	1.60038	0.883654	0.418009	0.982324	1.3909	0.0344342	1.25659	BMDB	C01551	HMDB0000462	Allantoin	level3	Organoheterocyclic compounds	Imidazoles	Azoles
d-Gluconic acid d-lactone	0.849297	0.255151	1.02845	1.2469	0.118246	0.751706	1.10945	0.482738	0.592478	0.847034	0.50625	0.49195	mzCloud	C00198	HMDB0000150	d-Gluconic acid d-lactone	level3	Organic oxygen compounds	Carbohydrates and carbohydrate conjugates	Organooxygen compounds
D-Ribose	1.16393	0.252889	0.735522	1.01384	0.98038	0.413483	1.5339	0.115238	1.6036	1.00728	0.970779	0.246215	BMDB	C00121	HMDB0000283	D-Ribose	level3	Organic oxygen compounds	Carbohydrates and carbohydrate conjugates	Organooxygen compounds
glycerin	1.24394	0.417015	0.594458	0.338831	0.00100227	1.60787	0.814933	0.558689	0.804125	0.981669	0.773958	0.146738	Decode	C00116	HMDB0000131	glycerin	level3	Organic oxygen compounds	Carbohydrates and carbohydrate conjugates	Organooxygen compounds
Homocitrulline	0.831494	0.323412	0.709459	1.34315	0.177076	0.825099	0.563043	0.0154562	2.08273	3.53518	0.000213977	1.73363	Masslist	C02427	HMDB0000679	Homocitrulline	level3	Organic acids and derivatives	Amino acids, peptides, and analogues	Carboxylic acids and derivatives
Rhamnose	1.0139	0.95843	0.0889345	0.899548	0.252492	0.532884	0.883017	0.408729	0.967256	1.13998	0.364961	0.941862	Public	C00507	HMDB0000849	Rhamnose	level3	Organic oxygen compounds	Carbohydrates and carbohydrate conjugates	Organooxygen compounds
N2-gamma-Glutamylglutamine	0.470677	0.0453063	1.65063	1.5554	0.187485	0.951353	0.830531	0.763959	0.304975	1.07333	0.516981	0.123005	Masslist	C05283	HMDB0011738	N2-gamma-Glutamylglutamine	level3	Organic acids and derivatives	Amino acids, peptides, and analogues	Carboxylic acids and derivatives
2-Deoxy-D-glucose	1.0139	0.95843	0.0889345	0.899548	0.252492	0.532884	0.883017	0.408729	0.967256	1.13998	0.364961	0.941862	BMDB	C00586	NA	2-Deoxy-D-glucose	level3	Carbohydrates	Deoxy sugars [Fig]	Monosaccharides
N-Acetylvaline	1.07098	0.607218	0.46676	2.11771	0.0400064	0.944465	1.13671	0.462693	0.751627	1.12744	0.442145	0.385769	Decode	NA	HMDB0011757	N-Acetylvaline	level3	Organic acids and derivatives	Amino acids, peptides, and analogues	Carboxylic acids and derivatives
Deoxyribose	0.825377	0.19237	1.20228	1.31289	0.0969619	1.12113	1.10563	0.287853	1.02469	0.851971	0.151029	0.90559	BMDB	C01801	HMDB0003224	Deoxyribose	level3	Organic oxygen compounds	Carbohydrates and carbohydrate conjugates	Organooxygen compounds
Glucose 1-phosphate	0.998867	0.858617	0.782962	0.570753	0.419615	0.567775	1.05602	0.493349	0.800428	0.908725	0.144703	0.968719	mzCloud	C00103	HMDB0001586	Glucose 1-phosphate	level3	Organic oxygen compounds	Carbohydrates and carbohydrate conjugates	Organooxygen compounds
L-Lysine	1.10088	0.559401	0.693195	0.819622	0.117323	0.915561	0.880658	0.317653	0.914199	1.19824	0.183398	0.762487	BMDB	C00047	HMDB0000182	L-Lysine	level3	Organic acids and derivatives	Amino acids, peptides, and analogues	Carboxylic acids and derivatives
3-ureidopropionate	0.975905	0.992561	0.362721	0.637672	0.0068602	1.51042	0.839719	0.957648	0.677614	0.873679	0.415254	0.397487	BMDB	C02642	HMDB0000026	3-ureidopropionate	level3	Organic acids and derivatives	Ureas	Organic carbonic acids and derivatives
2-hydroxy-4-(methylthio)butyric acid	0.911915	0.714875	0.257339	1.84363	0.0292219	0.978268	1.14032	0.373036	0.523635	0.835417	0.440207	0.498996	BMDB	NA	HMDB0037115	2-hydroxy-4-(methylthio)butyric acid	level3	Lipids and lipid-like molecules	Fatty acids and conjugates	Fatty Acyls
Valylglycine	0.889247	0.426489	0.50492	0.928518	0.287884	0.732061	0.785181	0.275562	0.979558	1.88683	0.00663862	1.397	Decode	NA	HMDB0029127	Valylglycine	level3	Organic acids and derivatives	Amino acids, peptides, and analogues	Carboxylic acids and derivatives
(S)C(S)S-S-Methylcysteine sulfoxide\3-(Methylsulfinyl)alanin	1.07302	0.603694	0.435508	0.580063	0.147348	0.90915	0.846695	0.443274	0.870425	0.566958	0.0490378	1.19702	Decode	NA	HMDB0029432	(S)C(S)S-S-Methylcysteine sulfoxide\3-(Methylsulfinyl)alanin	level3	Organic acids and derivatives	Amino acids, peptides, and analogues	Carboxylic acids and derivatives
Methionine sulfoxide	1.07574	0.193548	1.02	0.909443	0.325743	0.684458	1.08358	0.393539	0.867944	1.03885	0.67583	0.529874	mzCloud	C02989	HMDB0002005	Methionine sulfoxide	level3	Organic acids and derivatives	Amino acids, peptides, and analogues	Carboxylic acids and derivatives
Ribothymidine	0.777749	0.19196	1.06812	6.21461	9.2e-05	1.85459	0.998345	0.659433	0.408872	5.38187	0.00113996	1.56903	Masslist	NA	HMDB0000884	Ribothymidine	level3	Nucleosides, nucleotides, and analogues	Not available	Pyrimidine nucleosides
N-alpha-acetyl-l-asparagine	0.61981	0.0943527	1.16714	0.932888	0.327951	0.749064	0.761468	0.693516	0.70363	0.632283	0.322815	0.675766	BMDB	NA	HMDB0006028	N-alpha-acetyl-l-asparagine	level3	Organic acids and derivatives	Amino acids, peptides, and analogues	Carboxylic acids and derivatives
4-Guanidinobutanoic acid	0.554587	0.00969526	1.80849	6.2835	0.000915987	1.82721	1.25227	0.459254	0.723157	1.43674	0.441878	0.929082	Masslist	C01035	HMDB0003464	4-Guanidinobutanoic acid	level3	Organic acids and derivatives	Amino acids, peptides, and analogues	Carboxylic acids and derivatives
Pyro-L-glutaminyl-L-glutamine	0.828903	0.650379	0.526453	0.880275	0.401478	0.325282	0.854525	0.4344	0.734521	0.881922	0.980081	0.291666	Masslist	NA	HMDB0039229	Pyro-L-glutaminyl-L-glutamine	level3	Organic acids and derivatives	Amino acids, peptides, and analogues	Carboxylic acids and derivatives
9-Methyluric acid	1.02836	0.80063	0.309785	2.2942	0.0586901	1.48917	0.822164	0.106544	1.5227	1.01399	0.824952	0.195331	mzCloud	NA	HMDB0001973	9-Methyluric acid	level3	Organoheterocyclic compounds	Purines and purine derivatives	Imidazopyrimidines
Pyrraline	0.662827	0.536301	0.416702	6.29658	0.0926918	0.79126	4.04648	0.0581054	1.89718	0.835084	0.642679	0.481368	Masslist	NA	HMDB0033143	Pyrraline	level3	Organic acids and derivatives	Amino acids, peptides, and analogues	Carboxylic acids and derivatives
Indole-3-pyruvic acid	1.17276	0.617803	0.53321	1.2379	0.292445	0.720963	0.915734	0.415321	0.585411	0.956387	0.86549	0.567151	mzCloud	C00331	HMDB0060484	Indole-3-pyruvic acid	level3	Organoheterocyclic compounds	Indolyl carboxylic acids and derivatives	Indoles and derivatives
1-hydroxyhexanoylglycine	0.599659	0.000580875	2.2341	4.45305	0.000570832	1.94809	1.41268	0.414368	1.058	1.1162	0.559612	0.514328	Decode	NA	HMDB0094718	1-hydroxyhexanoylglycine	level3	Organic acids and derivatives	Amino acids, peptides, and analogues	Carboxylic acids and derivatives
4-Ethylbenzaldehyde	0.667162	0.0133961	1.8186	1.51596	0.0166616	1.48951	0.857712	0.137694	1.37394	1.33636	0.0126532	1.37893	mzCloud	NA	HMDB0032024	4-Ethylbenzaldehyde	level3	Benzenoids	Benzoyl derivatives	Benzene and substituted derivatives
Valylproline	1.77387	0.0345212	2.00495	1.03872	0.888155	0.113562	0.792898	0.203763	1.02842	0.98827	0.574056	0.059369	mzCloud	NA	NA	Valylproline	level3	Organic acids and derivatives	Amino acids, peptides, and analogues	Carboxylic acids and derivatives
(+)-castanospermine	0.611046	0.00189047	2.07089	3.50359	0.000184208	1.87746	1.31466	0.141887	1.33243	1.19752	0.511376	0.577115	NA	NA	NA	(+)-castanospermine	level3	Organoheterocyclic compounds	Not available	Indolizidines
Norfenefrine	0.84167	0.261151	0.936537	1.47292	0.0453877	1.31985	0.996005	0.85427	0.156945	1.21842	0.249636	0.808292	mzCloud	D08286	NA	Norfenefrine	level3	Benzenoids	1-hydroxy-4-unsubstituted benzenoids	Phenols
2-Acetylpyridine	1.05056	0.496155	0.531037	0.928487	0.214383	0.722815	1.03041	0.89851	0.373187	0.848365	0.0134866	1.41343	mzCloud	NA	HMDB0035281	2-Acetylpyridine	level3	Organic oxygen compounds	Carbonyl compounds	Organooxygen compounds
D-fructose	0.982823	0.681428	0.47427	1.20539	0.126222	0.757562	0.98705	0.896	0.288363	0.659124	0.0207583	1.29896	BMDB	C02336	HMDB0000660	D-fructose	level3	Organic oxygen compounds	Carbohydrates and carbohydrate conjugates	Organooxygen compounds
GLUTARYLCARNITINE	0.505901	0.224103	0.855708	1.18536	0.70899	0.196568	0.619533	0.221167	0.796895	0.928494	0.685704	0.41346	BMDB	NA	HMDB0013130	GLUTARYLCARNITINE	level3	Lipids and lipid-like molecules	Fatty acid esters	Fatty Acyls
N,N-Dimethylsphingosine	1.08339	0.898246	0.37545	0.82479	0.684217	0.975314	0.930908	0.742212	0.564023	0.601931	0.246545	0.716272	mzCloud	C13914	HMDB0013645	N,N-Dimethylsphingosine	level3	Organic nitrogen compounds	Amines	Organonitrogen compounds
2-Arachidonyl glycerol ether	1.17901	0.492735	0.487666	1.11782	0.847091	0.382514	0.965684	0.61143	0.748162	0.659486	0.100532	0.914276	mzCloud	NA	NA	2-Arachidonyl glycerol ether	level3	Lipids and lipid-like molecules	Not available	Endocannabinoids
NCGC00347722-02!(2Z)-2-[(E)-6-(hydroxymethyl)-2,4,8,10-tetramethyldodec-2-enylidene]-4-methylpentanedioic acid [IIN-based on: CCMSLIB00000847318]	1.10832	0.643188	0.513431	1.34675	0.104502	0.845369	0.958509	0.942732	0.311444	0.702527	0.237106	0.72789	Public	NA	NA	NCGC00347722-02!(2Z)-2-[(E)-6-(hydroxymethyl)-2,4,8,10-tetramethyldodec-2-enylidene]-4-methylpentanedioic acid [IIN-based on: CCMSLIB00000847318]	level3	NA	NA	NA
7-Oxocholesterol	1.85119	0.0508383	1.32967	2.99606	0.00520533	1.11484	1.04847	0.82423	0.179596	1.89925	0.0425452	1.18108	Public	NA	NA	7-Oxocholesterol	level3	Lipids and lipid-like molecules	Cholestane steroids	Steroids and steroid derivatives
2-Linoleoyl glycerol	1.05438	0.727212	0.341548	1.77115	0.0134869	1.41323	1.25523	0.526048	0.966417	1.00403	0.782558	0.252352	mzCloud	NA	HMDB0011538	2-Linoleoyl glycerol	level3	Lipids and lipid-like molecules	Lineolic acids and derivatives	Fatty Acyls
N-Arachidonoyl dopamine	1.3615	0.201239	1.02772	1.17477	0.524566	0.586277	0.857842	0.319348	0.911229	0.49128	0.00378304	1.47922	mzCloud	C12271	NA	N-Arachidonoyl dopamine	level3	FA Fatty acyls	FA0802 N-acyl amines	FA08 Fatty amides
10-Nitrooleate	1.20333	0.619444	0.669867	1.84295	0.0224134	1.05581	0.849302	0.902369	0.556712	0.591328	0.153491	0.780247	mzCloud	NA	NA	10-Nitrooleate	level3	Lipids and lipid-like molecules	Fatty acids and conjugates	Fatty Acyls
Biliverdin	0.771204	0.439441	0.953542	1.71736	0.0413141	0.803548	0.684617	0.181324	1.09469	1.36329	0.233741	0.715425	BMDB	C00500	HMDB0001008	Biliverdin	level3	Organoheterocyclic compounds	Bilirubins	Tetrapyrroles and derivatives
DL-a-Tocopherol	0.85515	0.540202	0.28594	3.04742	0.17936	1.07677	1.02627	0.713801	0.414322	0.916982	0.118529	1.03674	mzCloud	D02332	NA	DL-a-Tocopherol	level3	Lipids and lipid-like molecules	Quinone and hydroquinone lipids	Prenol lipids
Desmosterol	1.13846	0.614372	0.710134	0.755261	0.37134	0.620731	1.01691	0.487184	0.0712758	0.475527	0.0272233	1.37903	BMDB	C01802	HMDB0002719	Desmosterol	level3	Lipids and lipid-like molecules	Cholestane steroids	Steroids and steroid derivatives
Gabapentin	1.14886	0.42765	0.675064	0.293505	0.00554317	1.07377	0.695161	0.122508	1.5948	1.00645	0.757737	0.3012	Masslist	NA	HMDB0005015	Gabapentin	level3	Organic acids and derivatives	Amino acids, peptides, and analogues	Carboxylic acids and derivatives
2-Acetamido-2-deoxy-beta-D-glucosylamine	0.693488	0.267	0.69258	0.369138	0.712096	0.938911	0.669536	0.602702	0.781615	0.68334	0.396075	0.558715	BMDB	NA	NA	2-Acetamido-2-deoxy-beta-D-glucosylamine	level3	Organic oxygen compounds	Carbohydrates and carbohydrate conjugates	Organooxygen compounds
3-Methyluridine	1.15004	0.395698	0.934383	1.32719	0.0240269	1.34667	0.914586	0.749788	0.453674	1.25402	0.40852	0.663706	Masslist	NA	HMDB0004813	3-Methyluridine	level3	Nucleosides, nucleotides, and analogues	Not available	Pyrimidine nucleosides
Aniline	0.643161	0.388296	0.853476	1.00083	0.451495	0.45354	0.69398	0.0961466	1.65452	0.918485	0.685072	0.44831	BMDB	C00292	HMDB0003012	Aniline	level3	Benzenoids	Aniline and substituted anilines	Benzene and substituted derivatives
DL-Arginine	1.08236	0.166864	1.11294	0.809124	0.0368778	1.23025	1.01733	0.808728	0.595015	0.930971	0.353162	0.651947	mzCloud	C02385	NA	DL-Arginine	level3	Organic acids and derivatives	Amino acids, peptides, and analogues	Carboxylic acids and derivatives
Hypoxanthine	0.648428	0.0408701	1.29723	1.21281	0.259984	0.510558	0.537969	0.0412187	1.95727	0.796583	0.524343	0.504008	mzCloud	C00262	HMDB0000157	Hypoxanthine	level3	Organoheterocyclic compounds	Purines and purine derivatives	Imidazopyrimidines
Pyridoxamine	0.832569	0.619866	0.636909	1.62978	0.0851477	0.833619	1.56597	0.0010701	2.62263	0.795936	0.0348068	1.25818	mzCloud	C00534	HMDB0001431	Pyridoxamine	level3	Organoheterocyclic compounds	Pyridoxamines	Pyridines and derivatives
3-METHYL-2-OXOVALERATE	1.18547	0.289958	0.606403	1.00392	0.968791	0.00948014	1.25328	0.411122	0.965867	1.56055	0.0268354	1.26192	Public	NA	NA	3-METHYL-2-OXOVALERATE	level3	Organic acids and derivatives	Short-chain keto acids and derivatives	Keto acids and derivatives
Prunin	0.813999	0.417627	0.766848	1.10118	0.875415	0.43927	1.01973	0.727573	0.351509	0.946834	0.329144	0.61442	mzCloud	C09099	NA	Prunin	level3	Flavonoids	Flavanones	Flavonoids
Bialaphos	0.442363	0.0164418	1.8	12.2908	6.08e-05	1.78882	1.10517	0.879389	0.568765	15.3451	0.000111227	1.48603	mzCloud	C06457	NA	Bialaphos	level3	Organic acids and derivatives	Amino acids, peptides, and analogues	Carboxylic acids and derivatives
Tiglylcarnitine	0.497929	0.0215068	1.81327	2.26419	0.00938852	1.39607	1.31476	0.351308	0.980109	1.46956	0.112388	1.05524	Masslist	NA	HMDB0002366	Tiglylcarnitine	level3	Lipids and lipid-like molecules	Fatty acid esters	Fatty Acyls
Phenobarbital	0.867197	0.662507	0.527845	0.713945	0.908725	0.792592	1.08545	0.86131	0.367046	0.537916	0.150702	0.986556	Public	C07434	HMDB0015305	Phenobarbital	level3	Organoheterocyclic compounds	Pyrimidines and pyrimidine derivatives	Diazines
4-Hydroxyphenylpyruvic acid	0.933252	0.732205	0.4167	0.244246	0.178139	0.988337	0.341696	0.0112913	1.84369	0.539564	0.614239	0.600147	Decode	C01179	HMDB0000707	4-Hydroxyphenylpyruvic acid	level3	Benzenoids	Phenylpyruvic acid derivatives	Benzene and substituted derivatives
DL-5-Methoxytryptophan	0.812614	0.427552	0.701672	1.04237	0.363247	0.61013	0.978834	0.942308	0.570231	0.44588	0.0530352	1.44676	mzCloud	NA	NA	DL-5-Methoxytryptophan	level3	Organoheterocyclic compounds	Tryptamines and derivatives	Indoles and derivatives
5-Hydroxyindole-3-acetic acid	0.398039	0.344977	0.817246	1.01936	0.227856	0.349408	0.842644	0.403926	0.609152	0.489659	0.0184563	1.3173	NA	NA	NA	5-Hydroxyindole-3-acetic acid	level3	Organoheterocyclic compounds	Indolyl carboxylic acids and derivatives	Indoles and derivatives
Levetiracetam	0.74962	0.963548	0.466169	1.99914	0.0912812	0.609575	4.06561	0.00059225	2.46495	0.594827	0.0534057	1.19433	Masslist	C07841	HMDB0015333	Levetiracetam	level3	Organic acids and derivatives	Amino acids, peptides, and analogues	Carboxylic acids and derivatives
oxindole-3-acetatic acid	0.783868	0.370549	0.747825	0.517621	0.00747606	1.40625	0.842644	0.403926	0.609152	0.489659	0.0184563	1.3173	Decode	NA	HMDB0035514	oxindole-3-acetatic acid	level3	Organoheterocyclic compounds	Indolyl carboxylic acids and derivatives	Indoles and derivatives
4-Hydroxycoumarin	0.988017	0.934241	0.424231	3.4449	0.00856568	1.48558	1.69644	0.13708	1.47324	1.66211	0.0542598	1.11055	mzCloud	C20414	HMDB0137904	4-Hydroxycoumarin	level3	Phenylpropanoids and polyketides	Hydroxycoumarins	Coumarins and derivatives
8-Methoxykynurenate	0.89819	0.361846	0.777283	2.46755	5.08e-05	1.91446	0.94829	0.841961	0.649273	0.999846	0.867142	0.305628	Masslist	C05830	HMDB0060426	8-Methoxykynurenate	level3	Organoheterocyclic compounds	Quinoline carboxylic acids	Quinolines and derivatives
Xanthurenic acid	0.91012	0.328735	0.951055	2.25895	2.27e-05	1.94087	0.927903	0.659669	0.737847	1.11899	0.47151	0.484766	Masslist	C02470	HMDB0000881	Xanthurenic acid	level3	Organoheterocyclic compounds	Quinoline carboxylic acids	Quinolines and derivatives
ANILINE-2-SULFONATE	0.531046	0.270188	1.01851	0.161929	0.838888	0.545568	1.5768	0.441569	0.584851	4.86877	0.204868	0.872896	BMDB	C06333	NA	ANILINE-2-SULFONATE	level3	Benzenoids	Benzenesulfonic acids and derivatives	Benzene and substituted derivatives
Isovalerylcarnitine	0.481069	0.0142977	1.70785	0.906435	0.854455	0.439198	1.25667	0.658442	0.780175	0.684501	0.269072	0.857875	Masslist	NA	HMDB0000688	Isovalerylcarnitine	level3	Lipids and lipid-like molecules	Fatty acid esters	Fatty Acyls
(2S,3S,4S,5R,6R)-6-(3-benzoyloxy-2-hydroxypropoxy)-3,4,5-trihydroxyoxane-2-carboxylic acid	0.652562	0.00809653	1.94299	7.79345	0.000140451	1.99323	1.58012	0.331922	1.26219	1.74431	0.0895394	1.02096	Public	NA	NA	(2S,3S,4S,5R,6R)-6-(3-benzoyloxy-2-hydroxypropoxy)-3,4,5-trihydroxyoxane-2-carboxylic acid	level3	Organic oxygen compounds	Carbohydrates and carbohydrate conjugates	Organooxygen compounds
N-a-L-Acetyl-arginine	1.04947	0.524455	0.606462	0.786412	0.0157001	1.33859	1.02462	0.796456	0.425013	0.895285	0.221381	0.731349	mzCloud	NA	HMDB0004620	N-a-L-Acetyl-arginine	level3	Organic acids and derivatives	Amino acids, peptides, and analogues	Carboxylic acids and derivatives
Homovanillic acid	0.867375	0.442364	0.750175	1.19627	0.33391	0.560816	1.18523	0.150318	1.62849	0.996861	0.878065	0.125451	mzCloud	C05582	HMDB0000118	Homovanillic acid	level3	Benzenoids	Methoxyphenols	Phenols
Cortisol	2.30017	0.00581454	2.01776	0.692369	0.356148	0.638049	0.685991	0.149417	1.24283	0.720062	0.274629	0.90114	mzCloud	C00735	HMDB0000063	Cortisol	level3	Lipids and lipid-like molecules	Hydroxysteroids	Steroids and steroid derivatives
Lidocaine	1.48	0.161522	1.03343	0.79914	0.261598	0.717876	1.04136	0.871953	0.565166	0.722429	0.0277325	1.23532	Public	C07073	HMDB0014426	Lidocaine	level3	Benzenoids	Xylenes	Benzene and substituted derivatives
oroxindin	0.849136	0.420361	0.536829	5.83594	0.00439503	1.65704	6.97376	0.000279787	2.24859	0.768061	0.727213	0.353186	Public	NA	NA	oroxindin	level3	Phenylpropanoids and polyketides	Flavonoid glycosides	Flavonoids
4-QUINOLINECARBOXYLATE	0.879191	0.543879	0.492734	0.0574173	0.0146124	0.854494	1.87641	0.293336	1.2818	0.862628	0.320052	0.711635	BMDB	C06414	NA	4-QUINOLINECARBOXYLATE	level3	Organoheterocyclic compounds	Quinoline carboxylic acids	Quinolines and derivatives
cis,cis-Muconic acid	1.12285	0.978615	0.407458	1.30536	0.165816	0.810158	0.879561	0.786665	0.613965	0.234367	0.245171	0.892046	mzCloud	C02480	HMDB0006331	cis,cis-Muconic acid	level3	Lipids and lipid-like molecules	Fatty acids and conjugates	Fatty Acyls
Castanospermine	0.603183	0.00359525	2.14633	4.30083	1.13e-05	1.99423	0.996004	0.959414	0.358305	2.13361	0.0112682	1.32776	Decode	NA	HMDB0249700	Castanospermine	level3	Organoheterocyclic compounds	Not available	Indolizidines
3,4-Dimethylbenzoic acid	0.678018	0.188581	0.970654	0.918988	0.534364	0.235144	1.16628	0.852919	0.620434	0.774667	0.46678	0.543541	mzCloud	NA	HMDB0002237	3,4-Dimethylbenzoic acid	level3	Benzenoids	Benzoic acids and derivatives	Benzene and substituted derivatives
N-Acetyl-D-mannosamine	0.77894	0.148947	1.3278	1.48438	0.0619578	1.08238	0.980548	0.972197	0.464701	0.943767	0.7807	0.512997	BMDB	C00645	HMDB0001129	N-Acetyl-D-mannosamine	level3	Organic oxygen compounds	Carbohydrates and carbohydrate conjugates	Organooxygen compounds
Aflatoxin G2	0.483459	0.00122989	1.85805	4.04248	1.42e-05	1.67247	1.30395	0.105247	1.53249	1.06661	0.725301	0.387293	mzCloud	C16754	HMDB0030475	Aflatoxin G2	level3	Phenylpropanoids and polyketides	Furanocoumarins	Coumarins and derivatives
3-[4-methyl-1-(2-methylpropanoyl)-3-oxocyclohexyl]butanoic acid	0.88485	0.885103	0.377413	1.28295	0.420617	0.37871	0.85333	0.809438	0.725657	1.23297	0.641885	0.834092	Public	NA	NA	3-[4-methyl-1-(2-methylpropanoyl)-3-oxocyclohexyl]butanoic acid	level3	Lipids and lipid-like molecules	Monoterpenoids	Prenol lipids
curvularin	0.390639	0.0274019	1.613	0.482893	0.0170085	1.43449	1.40801	0.0647447	1.85706	0.515422	0.00944615	1.67343	Public	NA	NA	curvularin	level3	Phenylpropanoids and polyketides	Not available	Macrolides and analogues
Phomalone	0.556593	0.125534	1.30225	0.718591	0.312361	0.698516	0.565667	0.369574	1.0053	0.916374	0.528443	0.145717	Public	NA	NA	Phomalone	level3	Organic oxygen compounds	Carbonyl compounds	Organooxygen compounds
4'-(Imidazol-1-yl)acetophenone	0.827752	0.541066	0.58242	0.801401	0.580195	0.713814	1.14502	0.862248	0.535567	0.548174	0.198535	0.937303	mzCloud	NA	NA	4'-(Imidazol-1-yl)acetophenone	level3	Organic oxygen compounds	Carbonyl compounds	Organooxygen compounds
Butylparaben	0.476941	0.00984676	1.56346	1.17683	0.44489	0.311036	0.621227	0.0788174	1.31372	1.35624	0.199278	0.777912	mzCloud	D01420	HMDB0032575	Butylparaben	level3	Benzenoids	Benzoic acids and derivatives	Benzene and substituted derivatives
HET0016	0.969585	0.615126	0.477581	0.0131663	0.0491783	0.785841	1.07967	0.240797	1.10985	0.899004	0.124151	0.945932	mzCloud	NA	NA	HET0016	level3	Benzenoids	Toluenes	Benzene and substituted derivatives
Loliolide	2.71775	0.0366387	1.4255	0.303865	0.194469	0.862992	1.63193	0.307019	0.98062	0.707787	0.142732	1.00604	Public	NA	NA	Loliolide	level3	Organoheterocyclic compounds	Not available	Benzofurans
Thymidine 5'-monophosphate	0.563727	0.838658	0.691774	4.44422	0.0442579	0.849588	0.635397	0.246572	1.19792	1.1914	0.870156	0.56156	mzCloud	C00364	HMDB0001227	Thymidine 5'-monophosphate	level3	Nucleosides, nucleotides, and analogues	Pyrimidine deoxyribonucleotides	Pyrimidine nucleotides
3-Methoxytyrosine	0.92929	0.889261	0.203936	0.233925	0.0022845	1.02867	2.38537	0.220331	1.41915	0.873204	0.390532	0.358235	BMDB	NA	HMDB0001434	3-Methoxytyrosine	level3	Organic acids and derivatives	Amino acids, peptides, and analogues	Carboxylic acids and derivatives
Flavin mononucleotide (FMN)	0.490827	0.587154	0.876379	6.83151	0.00863955	0.971861	0.995719	0.822725	0.0492529	2.80453	0.00167661	1.48677	mzCloud	C00061	HMDB0001520	Flavin mononucleotide (FMN)	level3	Nucleosides, nucleotides, and analogues	Not available	Flavin nucleotides
2,6-Di-tert-butylpyridine	0.805995	0.814554	0.32536	1.37526	0.999709	0.328888	3.19443	0.58259	0.933996	0.557326	0.759403	0.453569	Public	NA	NA	2,6-Di-tert-butylpyridine	level3	Organoheterocyclic compounds	Not available	Pyridines and derivatives
Santonin	0.635399	0.122214	1.36365	0.447909	0.00369646	1.60431	1.06692	0.984824	0.248394	2.36449	0.0143754	1.43014	Public	NA	NA	Santonin	level3	Lipids and lipid-like molecules	Terpene lactones	Prenol lipids
Lumichrome	1.02373	0.831046	0.355042	1.31714	0.0137202	1.46254	1.0138	0.902719	0.152978	0.896433	0.306776	0.63524	BMDB	C01727	NA	Lumichrome	level3	Organoheterocyclic compounds	Alloxazines and isoalloxazines	Pteridines and derivatives
(R)-Equol	0.542946	0.322748	1.14393	2.22354	0.164075	0.967762	1.13263	0.682483	0.508769	1.04852	0.759508	0.571442	mzCloud	NA	NA	(R)-Equol	level3	Phenylpropanoids and polyketides	Isoflavans	Isoflavonoids
Pechueloic Acid	0.736155	0.0321429	1.57828	0.415794	0.209153	1.0592	1.09983	0.737224	0.43864	2.44554	0.0004794	1.79359	Public	NA	NA	Pechueloic Acid	level3	Lipids and lipid-like molecules	Sesquiterpenoids	Prenol lipids
(2S)-4-hydroxy-2-(2-hydroxypropan-2-yl)-7-methyl-2,3-dihydrofuro[3,2-g]chromen-5-one	0.0764131	7.65e-05	1.99627	22.6892	0.000119932	1.59137	0.216562	0.146638	1.14268	112.478	0.00227359	0.960046	Public	NA	NA	(2S)-4-hydroxy-2-(2-hydroxypropan-2-yl)-7-methyl-2,3-dihydrofuro[3,2-g]chromen-5-one	level3	Organoheterocyclic compounds	1-benzopyrans	Benzopyrans
Benzoylecgonine	1.47151	0.858474	0.5828	0.0704282	0.374812	0.572779	1.49219	0.533225	0.804998	1.05702	0.724991	0.72883	mzCloud	C10847	HMDB0041836	Benzoylecgonine	level3	Benzenoids	Benzoic acids and derivatives	Benzene and substituted derivatives
Yangonin	0.250476	0.338001	0.961605	14.4557	0.00815516	0.83962	0.985305	0.754062	0.0486856	3.77975	0.000890414	1.4782	mzCloud	C09980	HMDB0034144	Yangonin	level3	Phenylpropanoids and polyketides	Not available	Kavalactones
Mono(2-ethylhexyl) phthalate (MEHP)	1.02483	0.867951	0.111372	1.66402	0.112467	1.06577	1.43787	0.188764	1.10442	0.795634	0.239062	0.995774	mzCloud	C03343	HMDB0013248	Mono(2-ethylhexyl) phthalate (MEHP)	level3	Benzenoids	Benzoic acids and derivatives	Benzene and substituted derivatives
cis-4-Decenoic acid	1.0479	0.842742	0.644081	1.13116	0.289352	0.508658	1.05363	0.985935	0.497025	0.843173	0.575267	0.501991	Decode	NA	HMDB0004980	cis-4-Decenoic acid	level3	Lipids and lipid-like molecules	Fatty acids and conjugates	Fatty Acyls
4-Hydroxychlorothalonil	0.755279	0.152003	1.21714	1.05641	0.588912	0.497176	0.906861	0.900516	0.922705	0.483393	0.0642032	1.4115	Public	NA	HMDB0240624	4-Hydroxychlorothalonil	level3	Benzenoids	Benzonitriles	Benzene and substituted derivatives
Nor-9-carboxy-d9-THC	0.94862	0.640734	0.575575	0.656642	0.00781846	1.40951	1.15277	0.329389	1.08978	0.730214	0.0458622	1.15858	mzCloud	NA	NA	Nor-9-carboxy-d9-THC	level3	NA	NA	NA
Epinephrine	0.938713	0.858443	0.381297	0.538116	0.259622	0.602018	0.924849	0.510114	0.53668	1.14707	0.311227	0.573087	BMDB	C00788	HMDB0000068	Epinephrine	level3	Benzenoids	Benzenediols	Phenols
(2R)-2-[(2R,5S)-5-[(2S)-2-hydroxybutyl]oxolan-2-yl]propanoic acid	1.02521	0.754475	0.73414	0.873551	0.211588	0.760176	0.945023	0.79507	0.62891	1.07043	0.715156	0.441053	Public	NA	NA	(2R)-2-[(2R,5S)-5-[(2S)-2-hydroxybutyl]oxolan-2-yl]propanoic acid	level3	Organoheterocyclic compounds	Not available	Oxolanes
Epoxy (4,5Alpha)-4,5-Dihydrosantonin	1.09726	0.725595	0.546061	1.35564	0.173676	0.975931	1.44164	0.0620728	1.55171	1.37146	0.166656	1.0244	Public	NA	NA	Epoxy (4,5Alpha)-4,5-Dihydrosantonin	level3	Lipids and lipid-like molecules	Terpene lactones	Prenol lipids
L-Saccharopine	1.09762	0.699709	0.57278	1.19241	0.116311	0.791062	1.30338	0.496162	1.00637	1.34902	0.243641	0.982196	mzCloud	C00449	HMDB0000279	L-Saccharopine	level3	Organic acids and derivatives	Amino acids, peptides, and analogues	Carboxylic acids and derivatives
NCGC00169318-02!(E)-7-(4-methoxy-5-methyl-6-oxopyran-2-yl)-5-methyloct-6-enoic acid [IIN-based: Match]	0.93793	0.604066	0.19604	0.404551	0.0154168	1.169	1.75629	0.0925547	1.7706	0.868252	0.615076	0.334922	Public	NA	NA	NCGC00169318-02!(E)-7-(4-methoxy-5-methyl-6-oxopyran-2-yl)-5-methyloct-6-enoic acid [IIN-based: Match]	level3	NA	NA	NA
Valerophenone	0.81148	0.552484	0.704253	0.594619	0.640187	0.46229	1.99328	0.0951775	1.46536	0.736437	0.277126	0.895582	mzCloud	NA	HMDB0031208	Valerophenone	level3	Organic oxygen compounds	Carbonyl compounds	Organooxygen compounds
Dihydrojasmonic acid	0.593739	0.0949627	1.25602	0.379856	0.025335	1.18344	0.58963	0.311536	1.22675	1.93789	0.191218	0.956389	Public	NA	HMDB0033601	Dihydrojasmonic acid	level3	Lipids and lipid-like molecules	Lineolic acids and derivatives	Fatty Acyls
11-Dehydro thromboxane B2	0.4131	0.581324	0.719185	6.69837	0.0322186	0.716334	0.746675	0.848822	0.555916	5.90002	0.0210234	1.1053	mzCloud	C05964	HMDB0004242	11-Dehydro thromboxane B2	level3	Lipids and lipid-like molecules	Eicosanoids	Fatty Acyls
Prostaglandin F2a	0.886082	0.697374	0.326106	1.18676	0.717866	0.283896	0.987208	0.74072	0.107736	1.18261	0.379843	0.650311	mzCloud	C00639	HMDB0001139	Prostaglandin F2a	level3	Lipids and lipid-like molecules	Eicosanoids	Fatty Acyls
2-(14,15-Epoxyeicosatrienoyl) glycerol	0.538566	0.869503	0.734663	3.96662	0.044583	0.908179	1.21707	0.833142	0.787854	38.8678	7.27e-07	1.84075	mzCloud	NA	HMDB0013651	2-(14,15-Epoxyeicosatrienoyl) glycerol	level3	Lipids and lipid-like molecules	Monoradylglycerols	Glycerolipids
(S)-Equol	0.567618	0.304643	0.909395	1.62662	0.455442	0.597792	0.561162	0.26208	1.06817	1.24809	0.842715	0.36711	mzCloud	C14131	HMDB0002209	(S)-Equol	level3	Phenylpropanoids and polyketides	Isoflavans	Isoflavonoids
11-Deoxy prostaglandin F1a	0.822726	0.952972	0.59239	7.81903	0.000681352	1.21163	0.583859	0.131485	1.41958	11.1399	4.59e-05	1.60885	mzCloud	NA	NA	11-Deoxy prostaglandin F1a	level3	Lipids and lipid-like molecules	Eicosanoids	Fatty Acyls
13,14-Dihydro-15-keto prostaglandin F2a	0.819859	0.67381	0.440992	2.36458	0.0917345	1.00468	1.38876	0.346018	1.01278	1.80765	0.0976626	0.870557	mzCloud	NA	NA	13,14-Dihydro-15-keto prostaglandin F2a	level3	Lipids and lipid-like molecules	Eicosanoids	Fatty Acyls
4-tert-Amylphenol	0.642883	0.400729	1.07992	0.245493	0.00142538	1.66905	0.759457	0.440115	0.984446	0.822602	0.330759	0.56711	mzCloud	C14205	HMDB0013825	4-tert-Amylphenol	level3	Benzenoids	Phenylpropanes	Benzene and substituted derivatives
6-Ketoprostaglandin F1a	0.401271	0.220496	0.828055	0.855818	0.662809	0.502351	1.09353	0.659	0.655104	0.906478	0.592965	0.418826	mzCloud	C05961	HMDB0002886	6-Ketoprostaglandin F1a	level3	Lipids and lipid-like molecules	Eicosanoids	Fatty Acyls
(E)-4-[(1R,2S,3S,4R,8aS)-2,3,4-trihydroxy-2,5,5,8a-tetramethyl-3,4,4a,6,7,8-hexahydro-1H-naphthalen-1-yl]but-3-en-2-one	0.497723	0.250293	0.984229	3.92772	0.0100994	0.989815	1.06953	0.719871	0.277575	4.6466	0.00532169	1.51447	Public	NA	NA	(E)-4-[(1R,2S,3S,4R,8aS)-2,3,4-trihydroxy-2,5,5,8a-tetramethyl-3,4,4a,6,7,8-hexahydro-1H-naphthalen-1-yl]but-3-en-2-one	level3	Lipids and lipid-like molecules	Sesquiterpenoids	Prenol lipids
Estriol	0.486268	0.016324	1.82022	0.476092	0.012609	1.34881	1.54184	0.400778	1.0682	0.582641	0.299601	1.14931	mzCloud	C05141	HMDB0000153	Estriol	level3	Lipids and lipid-like molecules	Estrane steroids	Steroids and steroid derivatives
COSTUNOLIDE	1.00747	0.811246	0.434931	0.647533	0.0373844	1.08416	1.48887	0.0813692	1.62514	0.797897	0.114505	0.950948	Public	NA	NA	COSTUNOLIDE	level3	Lipids and lipid-like molecules	Terpene lactones	Prenol lipids
3-hydroxy-5,5,8a-trimethyl-3,4,4a,6,7,8-hexahydronaphthalene-2-carboxylic acid	0.74488	0.344699	1.03671	0.252358	0.00545905	1.29063	0.608808	0.34586	1.29607	1.28735	0.857349	0.550432	Public	NA	NA	3-hydroxy-5,5,8a-trimethyl-3,4,4a,6,7,8-hexahydronaphthalene-2-carboxylic acid	level3	Organic acids and derivatives	Beta hydroxy acids and derivatives	Hydroxy acids and derivatives
ent-8-iso Prostaglandin F2a	0.564502	0.418316	1.0012	3.26585	0.0181087	1.0676	1.60137	0.377087	0.98759	4.23448	0.00113481	1.48949	mzCloud	NA	NA	ent-8-iso Prostaglandin F2a	level3	Lipids and lipid-like molecules	Eicosanoids	Fatty Acyls
Omega-hydroxydodecanoic acid	0.0409725	0.102566	1.07154	18.8687	0.119994	0.822167	1.19168	0.5135	0.755166	1.91337	0.00768643	1.47537	BMDB	C08317	HMDB0002059	Omega-hydroxydodecanoic acid	level3	Organic acids and derivatives	Medium-chain hydroxy acids and derivatives	Hydroxy acids and derivatives
16,16-Dimethyl prostaglandin A1	0.367198	0.233621	1.0577	3.9658	0.0939836	0.934329	0.451839	0.0417341	1.95669	13.1689	3.14e-05	1.83111	mzCloud	NA	NA	16,16-Dimethyl prostaglandin A1	level3	Lipids and lipid-like molecules	Eicosanoids	Fatty Acyls
4-Phenylbutyric acid	0.0527185	0.168603	1.12443	20.3001	0.143031	0.882422	1.36258	0.153193	1.44629	1.03046	0.815978	0.432268	mzCloud	C21793	HMDB0000543	4-Phenylbutyric acid	level3	Benzenoids	Not available	Benzene and substituted derivatives
Sulcatol	0.0735987	0.172809	1.1162	15.6102	0.126737	0.882932	1.35391	0.16977	1.4686	1.06594	0.535951	0.468064	mzCloud	C07288	HMDB0030030	Sulcatol	level3	Lipids and lipid-like molecules	Fatty alcohols	Fatty Acyls
NCGC00381146-01!2-[5-[2-[2-[5-(2-oxopropyl)oxolan-2-yl]propanoyloxy]butyl]oxolan-2-yl]propanoic acid [IIN-based on: CCMSLIB00000845801]	1.38791	0.146391	1.04062	0.850575	0.65991	0.669672	1.12735	0.439578	0.837268	0.90298	0.421171	0.546872	Public	NA	NA	NCGC00381146-01!2-[5-[2-[2-[5-(2-oxopropyl)oxolan-2-yl]propanoyloxy]butyl]oxolan-2-yl]propanoic acid [IIN-based on: CCMSLIB00000845801]	level3	NA	NA	NA
Radicinin	0.250726	0.243747	0.932485	3.5445	0.265344	0.680847	1.20473	0.332329	1.0921	1.05185	0.680761	0.449226	mzCloud	NA	NA	Radicinin	level3	Organic oxygen compounds	Carbonyl compounds	Organooxygen compounds
15(R)-Lipoxin A4	1.64243	0.0579696	1.87428	0.263738	0.0140035	1.32691	0.535673	0.0819804	1.81157	0.538425	0.0333028	1.22116	mzCloud	NA	NA	15(R)-Lipoxin A4	level3	Lipids and lipid-like molecules	Eicosanoids	Fatty Acyls
20-Hydroxy prostaglandin F2a	0.608177	0.0426891	1.48952	1.32095	0.0457186	0.805851	0.767247	0.411518	0.88445	7.73691	0.000113219	1.60086	mzCloud	NA	NA	20-Hydroxy prostaglandin F2a	level3	NA	NA	NA
Nordeoxycholic acid	0.560862	0.121889	1.40031	0.367638	0.0389954	1.1419	0.797338	0.25677	0.665837	0.858127	0.615225	0.439382	BMDB2	NA	HMDB0304947	Nordeoxycholic acid	level3	Lipids and lipid-like molecules	Bile acids, alcohols and derivatives	Steroids and steroid derivatives
Prostaglandin E2-1-glyceryl ester	1.29478	0.139133	1.13848	0.284074	0.215162	0.918695	0.925849	0.793464	0.425698	1.2381	0.398917	1.1139	mzCloud	NA	NA	Prostaglandin E2-1-glyceryl ester	level3	Lipids and lipid-like molecules	Eicosanoids	Fatty Acyls
Prostaglandin J2	0.708834	0.510965	0.608447	0.745956	0.331827	0.44457	1.24122	0.306711	0.647733	1.33353	0.911654	0.400357	mzCloud	C05957	HMDB0002710	Prostaglandin J2	level3	Lipids and lipid-like molecules	Eicosanoids	Fatty Acyls
N-Acetyl-L-carnosine	1.15615	0.5373	0.394918	0.137312	0.00865045	0.836478	3.03959	0.137022	1.32954	0.825044	0.503764	0.484015	mzCloud	NA	NA	N-Acetyl-L-carnosine	level3	Organic acids and derivatives	Hybrid peptides	Peptidomimetics
13,14-Dihydro-15-keto Prostaglandin A2	2.06455	0.0186577	1.60463	0.497289	0.105216	1.09416	1.04246	0.974122	0.338347	0.461029	0.0179235	1.40704	mzCloud	NA	HMDB0001244	13,14-Dihydro-15-keto Prostaglandin A2	level3	Lipids and lipid-like molecules	Eicosanoids	Fatty Acyls
Simvastatin	1.87038	0.838692	0.691668	3.44736	0.0605605	0.930608	1.48897	0.645218	0.861758	2.73432	0.0368714	1.11995	mzCloud	D00434	HMDB0005007	Simvastatin	level3	Organoheterocyclic compounds	Delta valerolactones	Lactones
NCGC00385003-01!4-[3-methyl-5-(5,6,7-trihydroxy-1,2,4a,5-tetramethyl-3,4,6,7,8,8a-hexahydro-2H-naphthalen-1-yl)pentoxy]-4-oxobutanoic acid [IIN-based on: CCMSLIB00000848208]	0.425826	0.229206	0.975352	6.30827	0.00453229	1.0042	1.57016	0.551848	0.894414	5.73	0.01681	1.46055	Public	NA	NA	NCGC00385003-01!4-[3-methyl-5-(5,6,7-trihydroxy-1,2,4a,5-tetramethyl-3,4,6,7,8,8a-hexahydro-2H-naphthalen-1-yl)pentoxy]-4-oxobutanoic acid [IIN-based on: CCMSLIB00000848208]	level3	NA	NA	NA
15-Keto prostaglandin F1a	1.77957	0.341297	0.820131	0.133124	0.0228802	1.00379	0.97763	0.498024	0.425927	0.40744	0.0695656	0.662301	mzCloud	NA	NA	15-Keto prostaglandin F1a	level3	NA	NA	NA
allo-Protolichesterinic acid	0.324132	0.00761961	1.75539	8.05822	7.46e-05	1.5432	1.15169	0.790564	0.35548	2.52903	0.0922597	0.957214	Public	NA	NA	allo-Protolichesterinic acid	level3	Organoheterocyclic compounds	Gamma butyrolactones	Lactones
2,3-Dinor-11	1.28432	0.922602	0.678133	0.184443	0.0232026	1.34409	0.931876	0.53969	0.207486	2.45982	0.0324027	1.14098	mzCloud	NA	NA	2,3-Dinor-11	level3	Lipids and lipid-like molecules	Fatty acids and conjugates	Fatty Acyls
15-Deoxy-<U+0394>12,14-prostaglandin J2-2-glycerol ester	1.53043	0.27595	0.653696	0.100843	0.0167972	1.2116	1.40043	0.281643	1.09888	0.621584	0.065201	1.00477	mzCloud	NA	NA	15-Deoxy-<U+0394>12,14-prostaglandin J2-2-glycerol ester	level3	NA	NA	NA
Cuminaldehyde	0.562493	0.117797	1.22356	0.524819	0.0222423	1.48739	1.36618	0.0833481	1.73633	0.477122	0.000151323	1.73314	mzCloud	C06577	HMDB0002214	Cuminaldehyde	level3	Lipids and lipid-like molecules	Monoterpenoids	Prenol lipids
2,3-Dinor-8-epi-prostaglandin F2a	0.737491	0.303375	0.902073	0.560121	0.103646	0.909579	1.12851	0.854637	0.36126	2.15203	0.0216383	1.43063	mzCloud	C14794	NA	2,3-Dinor-8-epi-prostaglandin F2a	level3	FA Fatty acyls	FA0301 Prostaglandins	FA03 Eicosanoids
13,14-Dihydro prostaglandin E1	1.07603	0.562045	0.366305	0.39344	0.00512449	1.43752	0.940545	0.70619	0.228856	0.898379	0.472448	0.288915	mzCloud	NA	NA	13,14-Dihydro prostaglandin E1	level3	Lipids and lipid-like molecules	Eicosanoids	Fatty Acyls
taurolithocholic acid	1.19159	0.744104	0.78575	1.652	0.266062	0.697204	0.553554	0.784776	0.691325	0.886372	0.253608	0.130814	Public	NA	NA	taurolithocholic acid	level3	Lipids and lipid-like molecules	Bile acids, alcohols and derivatives	Steroids and steroid derivatives
Oxymatrine	1.1883	0.187606	0.956349	0.594676	0.0507501	1.15129	0.973899	0.83885	0.538291	0.453932	5.62e-05	1.81209	mzCloud	C10749	NA	Oxymatrine	level3	Alkaloids	Quinolizidine alkaloids	Alkaloids derived from lysine
(E)-5-(1,2,4a,5-tetramethyl-7-oxo-3,4,8,8a-tetrahydro-2H-naphthalen-1-yl)-3-methylpent-2-enoic acid	1.72115	0.0577662	1.46722	0.445228	0.0388378	1.22969	0.901566	0.4943	0.717929	0.407806	0.000277954	1.84094	Public	NA	NA	(E)-5-(1,2,4a,5-tetramethyl-7-oxo-3,4,8,8a-tetrahydro-2H-naphthalen-1-yl)-3-methylpent-2-enoic acid	level3	Lipids and lipid-like molecules	Diterpenoids	Prenol lipids
EICOSAPENTAENOATE	0.518518	0.0484768	1.38757	1.71239	0.111903	1.01872	1.48297	0.115952	1.62572	0.533214	0.00101368	1.88353	BMDB	C06428	HMBD01999	EICOSAPENTAENOATE	level3	Lipids and lipid-like molecules	Fatty acids and conjugates	Fatty Acyls
Nootkatone	1.01183	0.6933	0.292551	0.856978	0.281933	0.525056	0.858751	0.520489	0.733307	0.66962	0.130064	0.904229	mzCloud	C17914	HMDB0013687	Nootkatone	level3	Lipids and lipid-like molecules	Sesquiterpenoids	Prenol lipids
15-Deoxy-<U+0394>12,14-prostaglandin A1	0.788348	0.747345	0.683846	1.01948	0.977135	0.31441	1.36369	0.207255	1.23391	0.577816	0.365549	0.755181	mzCloud	NA	NA	15-Deoxy-<U+0394>12,14-prostaglandin A1	level3	NA	NA	NA
Deoxycorticosterone acetate	1.69935	0.46475	0.809698	0.148538	0.00145395	1.07498	1.4667	0.285797	0.960248	0.214874	0.0158335	1.04331	mzCloud	C14554	NA	Deoxycorticosterone acetate	level3	Organic oxygen compounds	Carbonyl compounds	Organooxygen compounds
8-iso-15-keto Prostaglandin F2a	0.678861	0.27575	0.991083	2.59444	0.00725066	1.25754	1.14674	0.70985	0.454699	3.87338	0.00207448	1.50665	mzCloud	NA	NA	8-iso-15-keto Prostaglandin F2a	level3	NA	NA	NA
Roccellaric acid	0.628084	0.0154888	1.71331	1.68024	0.0197707	1.29805	1.54269	0.0462307	2.00223	1.29791	0.183163	1.04639	Public	NA	NA	Roccellaric acid	level3	Organoheterocyclic compounds	Gamma butyrolactones	Lactones
Diosgenin	1.351	0.675698	0.756241	1.19628	0.641683	0.407058	1.71938	0.15395	1.24077	1.79678	0.474754	0.89811	mzCloud	C08898	NA	Diosgenin	level3	Steroids	Spirostan derivatives [Fig]	27-Carbon atoms
Isobutyl benzoate	1.92483	0.00321734	2.12435	0.569328	0.0308919	1.27474	0.849459	0.29995	0.945282	0.706126	0.00948377	1.42127	mzCloud	NA	HMDB0040583	Isobutyl benzoate	level3	Benzenoids	Benzoic acids and derivatives	Benzene and substituted derivatives
Chaulmoogric Acid	1.02301	0.983171	0.298934	0.93021	0.601838	0.466513	1.73857	0.173235	1.25104	1.70137	0.513544	0.732938	Public	NA	NA	Chaulmoogric Acid	level3	Lipids and lipid-like molecules	Fatty acids and conjugates	Fatty Acyls
3,14-dihydro-15-keto-tetranor Prostaglandin E2	1.07352	0.59743	0.751211	0.802659	0.317976	0.924817	1.06005	0.547482	0.7218	0.929911	0.607046	0.506492	mzCloud	NA	NA	3,14-dihydro-15-keto-tetranor Prostaglandin E2	level3	NA	NA	NA
Dihomo-<U+03B3>-linolenic acid methyl ester	1.0148	0.827019	0.136544	1.06034	0.593791	0.450541	0.726826	0.909027	0.522054	0.251058	0.0749341	1.08644	mzCloud	NA	NA	Dihomo-<U+03B3>-linolenic acid methyl ester	level3	NA	NA	NA
(2E,4E)-N-(2-methylpropyl)dodeca-2,4-dienamide	19.0843	0.378017	0.773187	0.836725	0.440508	0.721951	1.03564	0.43519	0.817692	0.819573	0.0908914	0.956088	Public	NA	NA	(2E,4E)-N-(2-methylpropyl)dodeca-2,4-dienamide	level3	Lipids and lipid-like molecules	Fatty amides	Fatty Acyls
D-Erythro-sphingosine 1-phosphate	1.19663	0.189032	1.08454	0.686524	0.00446087	1.52623	1.08756	0.511261	0.593225	0.688891	0.0100897	1.52997	mzCloud	C06124	HMDB0000277	D-Erythro-sphingosine 1-phosphate	level3	Lipids and lipid-like molecules	Phosphosphingolipids	Sphingolipids
14-(hydroxymethyl)-5,9-dimethyltetracyclo[11.2.1.0	2.46867	0.00531921	1.78629	0.373719	0.0617521	1.18092	1.64731	0.555999	1.1639	0.2812	0.00656778	1.27415	Public	NA	NA	14-(hydroxymethyl)-5,9-dimethyltetracyclo[11.2.1.0	level3	Lipids and lipid-like molecules	Diterpenoids	Prenol lipids
Skyrin	0.884909	0.588646	0.334772	2.8319	0.0193683	1.01215	1.48866	0.641477	0.906825	9.91535	3.95e-05	1.53918	Public	NA	NA	Skyrin	level3	Benzenoids	Anthraquinones	Anthracenes
Dihomo-<U+03B3>-linolenoyl ethanolamide	1.05536	0.5508	0.5174	0.440541	0.0605061	0.904055	1.02906	0.649223	0.638909	0.913949	0.144374	0.887356	mzCloud	C13828	HMDB0013625	Dihomo-<U+03B3>-linolenoyl ethanolamide	level3	Organic nitrogen compounds	Amines	Organonitrogen compounds
C-8 Ceramide-1-phosphate	1.0607	0.833229	0.349999	0.79009	0.137235	0.912708	0.926538	0.525338	0.596216	0.819521	0.0975675	0.998442	mzCloud	NA	NA	C-8 Ceramide-1-phosphate	level3	Lipids and lipid-like molecules	Phosphosphingolipids	Sphingolipids
abietic acid	0.740808	0.278343	1.18754	0.501511	0.0072998	1.36942	0.803547	0.565903	0.757408	0.637105	0.0725983	1.01947	Public	NA	HMDB0247751	abietic acid	level3	Lipids and lipid-like molecules	Diterpenoids	Prenol lipids
Jervine	0.634987	0.0344003	1.49159	0.578527	0.118357	1.10092	1.23409	0.292878	0.825972	1.09968	0.932889	0.489614	mzCloud	C10811	NA	Jervine	level3	Alkaloids	Steroid alkaloids	Alkaloids derived by amination reactions
O-Arachidonoyl ethanolamine	0.988649	0.549306	0.0882699	0.729279	0.571866	0.700891	1.02997	0.989593	0.292645	0.674389	0.0954411	1.0153	mzCloud	NA	HMDB0013655	O-Arachidonoyl ethanolamine	level3	Lipids and lipid-like molecules	Fatty acid esters	Fatty Acyls
2,4,12-Octadecatrienoic acid isobutylamide	1.00254	0.923147	0.300351	1.13824	0.329215	1.01453	0.962628	0.761408	0.502722	0.538695	0.229833	0.774178	Public	NA	HMDB0032033	2,4,12-Octadecatrienoic acid isobutylamide	level3	Lipids and lipid-like molecules	Fatty amides	Fatty Acyls
